# Supplementary material for: (E)-3-Phenyl-3-(3-phenyl-1H-1-pyrazol­yl)-2-propenal
Source: Acta Crystallogr Sect E Struct Rep Online. 2010 Feb 10;66(Pt 3):o577. doi: 10.1107/S1600536810004332 (PMC2983577; doi:10.1107/S1600536810004332)
Supplement: Supplementary file 2 [file e-66-0o577-Isup2.hkl]

#
# h,k,l, Fc-squared, Fo-squared, sigma(Fo-squared) and status flag
#
data_I
_shelx_title ' AD51 in P2(1)/c'
_shelx_refln_list_code          4
_shelx_F_calc_maximum      162.75
_exptl_crystal_F_000       576.00
_reflns_d_resolution_high  0.8409
 
loop_
 _symmetry_equiv_pos_as_xyz
 'x, y, z'
 '-x, y+1/2, -z+1/2'
 '-x, -y, -z'
 'x, -y-1/2, z-1/2'
 
_cell_length_a     8.6157
_cell_length_b    18.0969
_cell_length_c    10.0861
_cell_angle_alpha  90.000
_cell_angle_beta  113.091
_cell_angle_gamma  90.000
 
_shelx_F_squared_multiplier     1.000
 
loop_
 _refln_index_h
 _refln_index_k
 _refln_index_l
 _refln_F_squared_calc
 _refln_F_squared_meas
 _refln_F_squared_sigma
 _refln_observed_status
   1   0   0      187.81      195.14      2.65 o
   2   0   0      208.86      179.81      2.68 o
   3   0   0       64.46       54.44      1.19 o
   4   0   0     1278.33     1350.05     17.59 o
   5   0   0      489.50      507.50      7.40 o
   6   0   0       34.92       30.81      1.48 o
   7   0   0      223.71      213.24      4.87 o
   8   0   0        5.02        6.22      1.09 o
   9   0   0       48.79       50.32      3.02 o
   1   1   0       34.45       32.26      0.45 o
   2   1   0        3.48        2.34      0.18 o
   3   1   0        3.06        2.59      0.23 o
   4   1   0      726.95      766.16      7.89 o
   5   1   0      169.65      174.87      2.65 o
   6   1   0       76.33       74.58      1.83 o
   7   1   0        2.66        2.72      0.52 o
   8   1   0       14.71       14.31      1.15 o
   9   1   0        0.06        1.07      0.72 o
   0   2   0     6059.22     5720.39    137.48 o
   1   2   0      604.01      566.20      5.53 o
   2   2   0       65.46       65.75      0.87 o
   3   2   0      728.13      726.45      6.86 o
   4   2   0       17.29       22.93      0.62 o
   5   2   0       98.44       97.44      1.68 o
   6   2   0      344.01      350.58      4.32 o
   7   2   0        1.10        1.11      0.52 o
   8   2   0       72.63       68.32      2.08 o
   9   2   0       17.07       17.31      2.68 o
   1   3   0     2490.31     2456.94     25.30 o
   2   3   0      654.00      629.19      5.88 o
   3   3   0      687.89      706.58      6.72 o
   4   3   0      473.88      522.52      5.24 o
   5   3   0       38.67       31.12      0.78 o
   6   3   0       56.74       57.00      1.33 o
   7   3   0       18.46       17.96      1.15 o
   8   3   0        8.35        8.45      1.09 o
   9   3   0        3.90        4.05      0.99 o
   0   4   0     6518.63     6258.01    121.93 o
   1   4   0     2448.54     2362.56     22.63 o
   2   4   0     8137.91     8268.38     77.64 o
   3   4   0       74.09      103.95      1.37 o
   4   4   0       78.24       65.75      1.18 o
   5   4   0       98.55      112.76      1.70 o
   6   4   0      252.47      254.36      3.44 o
   7   4   0       24.40       28.11      1.33 o
   8   4   0       61.20       53.31      2.17 o
   9   4   0        0.00       -0.48      0.75 o
   1   5   0     5243.35     5245.20     46.35 o
   2   5   0     3064.60     3087.44     29.38 o
   3   5   0     1337.16     1434.48     13.14 o
   4   5   0      235.21      268.66      3.11 o
   5   5   0      233.64      235.90      3.14 o
   6   5   0        1.45        2.04      0.44 o
   7   5   0        4.93        7.20      1.14 o
   8   5   0       10.75       10.24      1.20 o
   9   5   0        7.74       11.76      1.72 o
   0   6   0     4069.33     3863.74     48.40 o
   1   6   0     1051.52     1007.66      9.26 o
   2   6   0      778.39      832.92      8.45 o
   3   6   0      340.75      339.43      3.56 o
   4   6   0       14.15       13.19      0.50 o
   5   6   0       14.74       19.13      0.74 o
   6   6   0       10.15        8.96      0.82 o
   7   6   0        3.07        1.79      0.70 o
   8   6   0        9.67       10.62      1.18 o
   9   6   0        7.17        7.18      1.15 o
   1   7   0       55.61       56.13      0.92 o
   2   7   0       26.63       29.83      0.73 o
   3   7   0      302.92      327.70      4.03 o
   4   7   0       14.45       12.90      0.62 o
   5   7   0       47.25       49.41      1.43 o
   6   7   0       39.40       36.33      1.46 o
   7   7   0        4.59        3.79      0.74 o
   8   7   0        0.16        0.09      0.65 o
   0   8   0      639.95      675.72      9.18 o
   1   8   0      101.15      100.97      1.37 o
   2   8   0     1381.26     1380.59     13.74 o
   3   8   0     1084.15     1135.80     11.56 o
   4   8   0       54.53       53.24      1.64 o
   5   8   0      101.40       89.32      2.12 o
   6   8   0       57.18       56.08      1.74 o
   7   8   0       35.21       32.18      1.57 o
   8   8   0       18.99       20.29      1.57 o
   1   9   0        7.17       11.76      0.43 o
   2   9   0       40.02       29.82      0.98 o
   3   9   0      493.44      480.77      5.41 o
   4   9   0      162.88      154.22      2.57 o
   5   9   0      427.97      420.92      7.87 o
   6   9   0      195.38      174.62      4.26 o
   7   9   0        0.08       -0.04      0.56 o
   8   9   0        6.41        7.16      1.32 o
   0  10   0       91.27       96.38      2.02 o
   1  10   0       77.76       78.70      1.27 o
   2  10   0       35.75       43.15      1.06 o
   3  10   0      493.18      494.26      5.60 o
   4  10   0       62.41       66.28      1.58 o
   5  10   0      247.79      230.46      4.03 o
   6  10   0       37.76       39.57      1.91 o
   7  10   0       16.01       19.66      1.34 o
   8  10   0        9.96       10.43      1.28 o
   1  11   0        0.02        1.17      0.34 o
   2  11   0       49.64       46.18      1.10 o
   3  11   0      222.65      219.59      3.32 o
   4  11   0      110.40      104.40      2.21 o
   5  11   0        0.20        0.56      0.73 o
   6  11   0       23.83       25.97      1.43 o
   7  11   0       14.66       16.62      1.29 o
   8  11   0        0.10       -0.47      0.63 o
   0  12   0      581.23      598.26      8.62 o
   1  12   0      450.46      427.28      6.99 o
   2  12   0      104.40       95.82      1.72 o
   3  12   0       32.26       28.54      1.20 o
   4  12   0       17.93       18.41      1.00 o
   5  12   0       73.54       72.90      2.19 o
   6  12   0        2.50        1.73      0.81 o
   7  12   0        4.32        4.08      0.77 o
   1  13   0      154.63      155.75      3.71 o
   2  13   0        0.85        1.17      0.46 o
   3  13   0        3.89        2.09      0.54 o
   4  13   0      453.77      449.10      6.02 o
   5  13   0       18.64       19.85      1.29 o
   6  13   0        1.98        0.35      0.55 o
   7  13   0        1.91        1.41      0.73 o
   0  14   0       67.79       62.54      2.23 o
   1  14   0        0.49        0.11      0.40 o
   2  14   0       31.72       32.32      1.23 o
   3  14   0      191.72      173.95      3.03 o
   4  14   0        8.26       10.97      0.91 o
   5  14   0       81.81       72.83      2.20 o
   6  14   0        4.22        3.22      0.77 o
   7  14   0       11.32       11.02      1.17 o
   1  15   0       26.66       27.71      1.16 o
   2  15   0       32.79       26.36      1.19 o
   3  15   0        1.00        1.60      0.52 o
   4  15   0       30.79       27.36      1.42 o
   5  15   0      122.98      125.72      3.03 o
   6  15   0        2.08        4.99      1.20 o
   0  16   0        0.63        0.79      0.79 o
   1  16   0       20.85       22.36      1.27 o
   2  16   0       98.21       96.62      2.88 o
   3  16   0       12.43       14.56      1.03 o
   4  16   0       29.86       31.35      1.97 o
   5  16   0        0.94        0.31      0.54 o
   6  16   0        0.68        2.51      0.79 o
   1  17   0       13.15       15.54      1.14 o
   2  17   0       17.95       17.72      1.23 o
   3  17   0        2.71        2.80      0.63 o
   4  17   0       16.22       13.72      1.17 o
   5  17   0        0.22        1.86      1.22 o
   0  18   0       41.53       36.63      2.65 o
   1  18   0        0.63        1.28      0.67 o
   2  18   0       21.98       21.90      1.40 o
   3  18   0        8.50        7.44      0.89 o
   4  18   0        3.97        2.30      0.79 o
   5  18   0       13.98       11.37      1.19 o
   1  19   0        1.73        1.34      0.83 o
   2  19   0        1.27        2.64      0.77 o
   3  19   0       15.09       17.86      1.38 o
   4  19   0        2.60        7.17      1.00 o
   0  20   0       40.57       36.95      2.85 o
   1  20   0       11.04       13.65      1.38 o
   2  20   0        4.95        7.65      1.17 o
   3  20   0        3.42        6.06      0.99 o
   1  21   0       31.04       31.01      1.91 o
   2  21   0        7.50       10.53      1.31 o
  -9   1   1       11.64       15.05      1.80 o
  -8   1   1       26.16       26.06      1.24 o
  -7   1   1        1.03        1.54      0.60 o
  -6   1   1        5.74        5.97      0.48 o
  -5   1   1      381.84      438.49      4.93 o
  -4   1   1      224.35      235.96      2.80 o
  -3   1   1      209.44      194.34      2.25 o
  -2   1   1     6038.05     5876.73     51.82 o
  -1   1   1     4200.90     4192.36     40.12 o
   0   1   1       58.00       62.49      0.75 o
   1   1   1     1425.00     1402.73     13.45 o
   2   1   1       15.53       13.52      0.40 o
   3   1   1      161.51      164.04      1.92 o
   4   1   1      362.21      379.93      4.32 o
   5   1   1        4.93        5.72      0.56 o
   6   1   1        0.65        1.04      0.42 o
   7   1   1       52.34       55.77      1.76 o
   8   1   1       84.88       90.98      3.71 o
   9   1   1       20.19       20.62      2.34 o
  -9   2   1        1.68        3.37      0.84 o
  -8   2   1       33.84       30.93      1.93 o
  -7   2   1      165.82      159.82      2.54 o
  -6   2   1      583.34      614.10      6.80 o
  -5   2   1       12.28       11.69      0.52 o
  -4   2   1     2353.99     2511.77     22.61 o
  -3   2   1      652.32      665.26      6.30 o
  -2   2   1     2341.11     2319.70     20.66 o
  -1   2   1     4972.64     4722.11     44.39 o
   0   2   1       34.56       25.60      0.38 o
   1   2   1      235.92      215.11      2.17 o
   2   2   1      219.24      230.18      2.71 o
   3   2   1      244.46      233.08      2.74 o
   4   2   1      101.84      107.58      1.62 o
   5   2   1       54.92       55.61      1.33 o
   6   2   1       16.30       17.31      0.94 o
   7   2   1      179.73      185.87      5.25 o
   8   2   1       50.87       53.99      1.94 o
   9   2   1        3.46        3.69      0.96 o
  -9   3   1        1.81        2.87      0.82 o
  -8   3   1        2.43        3.39      0.79 o
  -7   3   1        0.09       -0.06      0.36 o
  -6   3   1      174.27      170.80      2.49 o
  -5   3   1       62.23       76.35      1.81 o
  -4   3   1      719.48      826.58      7.86 o
  -3   3   1      143.61      141.39      1.65 o
  -2   3   1      264.37      240.01      2.42 o
  -1   3   1     1176.58     1197.86     12.35 o
   0   3   1      694.13      637.17      5.84 o
   1   3   1    26489.06    25000.86    219.54 o
   2   3   1     2776.76     2755.27     24.56 o
   3   3   1      378.12      378.72      3.86 o
   4   3   1        2.76        1.35      0.26 o
   5   3   1       37.68       34.38      0.96 o
   6   3   1        1.01        0.77      0.40 o
   7   3   1       10.22       10.64      1.01 o
   8   3   1        5.91        6.51      1.05 o
  -9   4   1        0.07        1.04      0.76 o
  -8   4   1      199.10      187.02      4.20 o
  -7   4   1       25.94       25.76      1.29 o
  -6   4   1       32.79       27.92      0.86 o
  -5   4   1       20.37       22.98      0.67 o
  -4   4   1       89.72      105.91      1.84 o
  -3   4   1     1587.60     1697.66     15.36 o
  -2   4   1     1015.65      978.34      8.96 o
  -1   4   1       42.86       37.07      0.59 o
   0   4   1      713.47      669.72      6.58 o
   1   4   1    12831.62    12852.13    135.93 o
   2   4   1      580.01      614.05      5.84 o
   3   4   1       29.33       27.56      0.63 o
   4   4   1       73.81       70.22      1.16 o
   5   4   1      198.54      189.34      2.69 o
   6   4   1       74.05       68.91      1.91 o
   7   4   1      121.32      118.70      3.40 o
   8   4   1       33.82       31.22      1.87 o
  -9   5   1        5.18        5.85      1.09 o
  -8   5   1       31.33       28.99      1.70 o
  -7   5   1      273.70      270.99      4.56 o
  -6   5   1        0.72        1.67      0.38 o
  -5   5   1        3.56        3.49      0.35 o
  -4   5   1        3.03        1.99      0.25 o
  -3   5   1       13.09       18.51      0.54 o
  -2   5   1     1090.36     1086.11     10.57 o
  -1   5   1      931.14      919.27      8.98 o
   0   5   1      860.92      800.69      7.38 o
   1   5   1     2144.38     2191.76     21.11 o
   2   5   1       58.49       59.66      0.90 o
   3   5   1      148.49      152.80      1.89 o
   4   5   1      219.50      226.33      2.69 o
   5   5   1       49.96       48.26      1.95 o
   6   5   1      221.34      223.41      3.95 o
   7   5   1      204.23      195.18      4.39 o
   8   5   1        0.01        1.47      0.70 o
  -9   6   1        3.51        4.71      0.97 o
  -8   6   1       17.24       15.15      1.34 o
  -7   6   1       21.07       26.38      1.36 o
  -6   6   1       19.12       22.13      1.01 o
  -5   6   1      131.28      126.22      3.01 o
  -4   6   1      171.41      198.09      2.58 o
  -3   6   1      128.40      108.36      1.41 o
  -2   6   1      447.11      457.46      4.47 o
  -1   6   1       25.61       30.50      0.59 o
   0   6   1     1136.01     1148.46     11.20 o
   1   6   1      110.85      116.85      1.62 o
   2   6   1      154.90      133.40      1.84 o
   3   6   1       45.68       44.07      1.03 o
   4   6   1       68.15       63.78      1.27 o
   5   6   1       37.49       40.04      1.20 o
   6   6   1       60.19       59.08      1.94 o
   7   6   1       31.03       33.76      2.06 o
   8   6   1        7.84        9.38      1.26 o
  -9   7   1        1.08        1.34      0.80 o
  -8   7   1        7.63        8.84      1.15 o
  -7   7   1      303.46      282.59      4.84 o
  -6   7   1        0.71        0.66      0.48 o
  -5   7   1      101.53       92.02      1.84 o
  -4   7   1      136.10      132.58      1.80 o
  -3   7   1       18.12       16.04      0.50 o
  -2   7   1       97.82       79.99      1.13 o
  -1   7   1      681.25      689.72      6.56 o
   0   7   1      158.47      155.71      1.83 o
   1   7   1      168.09      176.48      2.23 o
   2   7   1      569.35      560.26      6.01 o
   3   7   1       40.96       32.03      0.84 o
   4   7   1       32.09       24.98      0.83 o
   5   7   1        0.54        1.71      0.45 o
   6   7   1      113.16      103.18      2.49 o
   7   7   1      135.66      129.53      3.98 o
   8   7   1        0.86        1.58      0.70 o
  -9   8   1        1.67        2.86      1.27 o
  -8   8   1        4.26        4.09      0.92 o
  -7   8   1       41.18       36.28      1.59 o
  -6   8   1       23.64       21.28      1.19 o
  -5   8   1        4.12        3.03      0.48 o
  -4   8   1        2.86        4.04      0.47 o
  -3   8   1      805.78      872.72      8.30 o
  -2   8   1      185.33      202.32      2.32 o
  -1   8   1      318.40      360.22      3.73 o
   0   8   1      337.68      348.89      3.60 o
   1   8   1     1112.93     1166.75     10.81 o
   2   8   1      144.09      121.87      1.82 o
   3   8   1     1654.26     1687.91     16.82 o
   4   8   1       31.75       31.48      1.02 o
   5   8   1      308.21      284.13      5.11 o
   6   8   1        0.05       -0.63      0.48 o
   7   8   1        9.61        8.59      1.09 o
   8   8   1        0.03        1.00      0.76 o
  -8   9   1        6.97        8.05      0.99 o
  -7   9   1      156.98      142.66      4.74 o
  -6   9   1        0.74       -0.23      0.45 o
  -5   9   1       13.00       11.54      0.91 o
  -4   9   1       29.14       25.61      0.98 o
  -3   9   1      142.34      149.61      2.65 o
  -2   9   1      866.98      911.77      8.64 o
  -1   9   1      477.13      519.38      5.19 o
   0   9   1       28.02       26.42      0.71 o
   1   9   1      465.56      446.14      4.55 o
   2   9   1     1194.47     1135.78     11.56 o
   3   9   1        1.09        0.33      0.30 o
   4   9   1        0.65        0.91      0.38 o
   5   9   1      307.57      300.80      4.91 o
   6   9   1        6.31        6.70      0.85 o
   7   9   1        3.59        2.43      0.80 o
   8   9   1        0.83        2.06      0.74 o
  -8  10   1        0.00        1.50      0.81 o
  -7  10   1       11.25       10.44      1.07 o
  -6  10   1        0.43        0.52      0.65 o
  -5  10   1       11.42       13.67      0.90 o
  -4  10   1       74.20       80.45      1.94 o
  -3  10   1      264.06      268.21      3.76 o
  -2  10   1       50.99       55.66      1.02 o
  -1  10   1       19.42       13.65      0.52 o
   0  10   1       43.63       56.04      1.05 o
   1  10   1      523.45      528.51      5.31 o
   2  10   1        3.84        3.65      0.53 o
   3  10   1       48.61       46.18      1.14 o
   4  10   1       62.39       64.13      1.78 o
   5  10   1      138.78      130.02      2.85 o
   6  10   1       16.02       13.43      1.57 o
   7  10   1       30.53       34.30      1.94 o
  -8  11   1       61.94       56.52      2.35 o
  -7  11   1       34.25       33.10      1.84 o
  -6  11   1        3.87        7.20      0.89 o
  -5  11   1      265.09      237.30      3.75 o
  -4  11   1       41.76       40.47      1.33 o
  -3  11   1       41.20       37.29      1.14 o
  -2  11   1        0.00       -0.05      0.27 o
  -1  11   1       10.87        9.15      0.52 o
   0  11   1       78.66       84.28      1.74 o
   1  11   1       71.76       75.45      1.44 o
   2  11   1       73.03       68.31      1.39 o
   3  11   1        3.35        1.76      0.40 o
   4  11   1       82.16       72.67      3.33 o
   5  11   1       43.34       40.68      1.54 o
   6  11   1       10.25       12.40      1.08 o
   7  11   1        3.18        3.72      0.92 o
  -8  12   1        0.29        2.42      0.78 o
  -7  12   1        0.28        0.95      0.56 o
  -6  12   1       78.18       66.57      2.03 o
  -5  12   1      347.62      327.43      4.77 o
  -4  12   1      511.47      487.44     10.03 o
  -3  12   1      113.97      109.48      2.36 o
  -2  12   1       69.61       81.65      1.74 o
  -1  12   1      690.07      713.70      7.11 o
   0  12   1        1.99        2.82      0.36 o
   1  12   1      121.84      121.25      2.02 o
   2  12   1      107.27      101.77      1.81 o
   3  12   1      337.61      309.97      4.42 o
   4  12   1      551.48      527.48      7.59 o
   5  12   1       16.69       16.22      1.17 o
   6  12   1       77.92       72.34      2.24 o
   7  12   1        3.70        7.83      1.14 o
  -7  13   1       10.32       10.33      1.33 o
  -6  13   1        0.18        1.20      0.60 o
  -5  13   1      176.96      162.69      3.03 o
  -4  13   1      275.91      283.27      4.24 o
  -3  13   1       13.12       12.08      0.88 o
  -2  13   1      242.90      233.30      3.55 o
  -1  13   1        8.11        9.10      0.64 o
   0  13   1      153.04      159.58      4.13 o
   1  13   1       37.41       35.31      1.28 o
   2  13   1        7.59        8.08      0.63 o
   3  13   1      105.67      103.99      2.16 o
   4  13   1        5.49        5.50      0.82 o
   5  13   1       13.51       15.62      1.35 o
   6  13   1        0.78        1.13      0.62 o
   7  13   1       11.14       17.83      1.65 o
  -7  14   1        5.51        6.21      0.93 o
  -6  14   1       11.40        9.09      0.99 o
  -5  14   1       79.63       75.07      2.22 o
  -4  14   1      140.18      138.33      2.67 o
  -3  14   1      158.64      166.90      2.96 o
  -2  14   1       49.00       45.60      2.08 o
  -1  14   1       26.66       26.09      1.15 o
   0  14   1        0.04        0.30      0.39 o
   1  14   1       11.90       12.44      0.91 o
   2  14   1       13.97       12.60      0.86 o
   3  14   1       23.00       23.74      1.15 o
   4  14   1       62.21       56.44      1.90 o
   5  14   1       14.54       14.09      1.17 o
   6  14   1        0.17        0.35      1.00 o
  -7  15   1        1.04        2.50      1.30 o
  -6  15   1       41.19       45.00      2.07 o
  -5  15   1        0.18        0.18      0.56 o
  -4  15   1       55.35       52.90      1.63 o
  -3  15   1       28.64       27.65      1.28 o
  -2  15   1       19.04       18.08      1.02 o
  -1  15   1       17.84       17.87      1.11 o
   0  15   1       13.79       12.10      0.86 o
   1  15   1      114.97      109.24      2.34 o
   2  15   1      105.41      100.58      2.30 o
   3  15   1       12.15       15.05      1.11 o
   4  15   1       42.73       43.36      1.77 o
   5  15   1       11.20       13.46      1.19 o
   6  15   1        1.16        2.74      0.77 o
  -6  16   1        6.38        7.47      1.06 o
  -5  16   1        5.38        7.11      0.97 o
  -4  16   1        0.24        0.15      0.53 o
  -3  16   1       83.86       77.65      2.18 o
  -2  16   1      101.34      109.72      2.32 o
  -1  16   1       10.09        8.90      0.91 o
   0  16   1       72.09       66.25      1.92 o
   1  16   1       22.27       24.01      1.16 o
   2  16   1      240.23      231.21      3.83 o
   3  16   1        9.80        9.55      0.97 o
   4  16   1        2.36        2.03      0.72 o
   5  16   1       27.39       29.45      1.69 o
  -6  17   1        4.36        8.81      1.16 o
  -5  17   1        0.64        2.91      0.86 o
  -4  17   1        4.95        6.59      0.85 o
  -3  17   1       43.93       43.16      1.75 o
  -2  17   1       68.99       60.51      2.01 o
  -1  17   1        0.01       -0.37      0.60 o
   0  17   1       64.00       61.53      1.89 o
   1  17   1        7.81       10.43      1.01 o
   2  17   1       60.07       58.77      1.91 o
   3  17   1        4.91        3.42      0.77 o
   4  17   1       17.76       18.51      1.33 o
   5  17   1        5.02        3.97      0.85 o
  -5  18   1       18.44       22.25      3.40 o
  -4  18   1       35.25       44.58      1.92 o
  -3  18   1        2.68        2.57      0.76 o
  -2  18   1       25.93       24.59      1.47 o
  -1  18   1       14.21       16.44      1.20 o
   0  18   1        1.62        0.28      0.65 o
   1  18   1       14.51       18.18      1.50 o
   2  18   1       65.15       61.80      2.84 o
   3  18   1        0.71        1.29      0.62 o
   4  18   1        0.57        0.70      0.65 o
  -4  19   1        0.05        0.88      0.79 o
  -3  19   1        1.83        1.79      0.77 o
  -2  19   1       17.80       15.34      1.27 o
  -1  19   1        0.00        0.25      0.74 o
   0  19   1        2.61        3.70      0.89 o
   1  19   1        3.42        3.41      0.91 o
   2  19   1        0.51        0.52      0.61 o
   3  19   1        1.04        2.97      0.81 o
   4  19   1        0.75        1.54      0.96 o
  -3  20   1        0.95        1.22      1.31 o
  -2  20   1        1.40        1.96      1.00 o
  -1  20   1        4.54        5.03      1.00 o
   0  20   1       16.64       18.31      1.53 o
   1  20   1       13.14       16.31      1.50 o
   2  20   1        1.64        1.44      0.75 o
   3  20   1        0.49        0.39      0.75 o
  -2  21   1        6.49       10.14      1.58 o
  -1  21   1        0.36        2.28      0.97 o
   0  21   1        0.43        1.52      0.82 o
   1  21   1       12.08       17.46      1.60 o
  -9   0   2       11.37       14.54      2.07 o
  -8   0   2      114.47      115.80      3.64 o
  -7   0   2       94.16       85.13      2.23 o
  -6   0   2      246.04      250.91      4.33 o
  -5   0   2      167.24      208.78      3.55 o
  -4   0   2      583.19      600.17      8.28 o
  -3   0   2      346.44      381.57      6.17 o
  -2   0   2      344.99      304.85      4.24 o
  -1   0   2     6900.00     7134.94     88.97 o
   0   0   2     4484.65     4587.48     57.33 o
   1   0   2     8791.09     8713.02    108.70 o
   2   0   2       87.71       92.04      2.88 o
   3   0   2      565.82      567.76      7.87 o
   4   0   2        0.01        0.57      0.34 o
   5   0   2       67.06       73.04      2.34 o
   6   0   2      475.59      498.35      9.20 o
   7   0   2        1.34        2.96      0.87 o
   8   0   2       51.24       57.15      3.50 o
  -9   1   2       38.22       44.00      1.97 o
  -8   1   2       23.38       26.75      1.49 o
  -7   1   2       39.62       35.82      1.04 o
  -6   1   2      117.99      114.46      1.76 o
  -5   1   2      189.19      200.33      2.44 o
  -4   1   2       15.72       18.85      0.54 o
  -3   1   2      621.42      629.60      6.40 o
  -2   1   2      682.15      664.49      6.64 o
  -1   1   2     7498.08     7376.88     69.30 o
   0   1   2     6872.68     6967.38     61.40 o
   1   1   2        1.44        0.71      0.16 o
   2   1   2      877.73      845.16      8.51 o
   3   1   2      339.31      327.56      3.75 o
   4   1   2       84.29       78.25      1.49 o
   5   1   2        6.41        6.31      0.61 o
   6   1   2      134.31      140.35      3.22 o
   7   1   2       21.50       21.36      1.36 o
   8   1   2        0.14        0.78      0.68 o
  -9   2   2        2.84        1.99      0.87 o
  -8   2   2       25.47       21.74      1.11 o
  -7   2   2       21.03       22.51      0.97 o
  -6   2   2      374.45      388.37      4.82 o
  -5   2   2       70.55       80.86      1.57 o
  -4   2   2        0.51       -0.18      0.16 o
  -3   2   2      301.65      309.33      3.39 o
  -2   2   2      234.20      218.71      2.25 o
  -1   2   2     1775.00     1673.84     15.99 o
   0   2   2     1246.04     1252.17     12.03 o
   1   2   2      583.21      565.23      5.94 o
   2   2   2       58.81       56.93      1.00 o
   3   2   2        6.53        5.89      0.46 o
   4   2   2       54.21       54.59      1.14 o
   5   2   2      133.93      124.60      3.13 o
   6   2   2        0.00       -0.11      0.45 o
   7   2   2      113.90      116.46      2.84 o
   8   2   2       58.84       66.45      2.73 o
  -9   3   2       27.55       25.05      1.71 o
  -8   3   2        6.95        7.79      0.87 o
  -7   3   2       72.50       67.92      1.70 o
  -6   3   2        2.03        2.49      0.38 o
  -5   3   2       46.80       47.57      0.94 o
  -4   3   2      148.79      149.97      2.26 o
  -3   3   2      521.76      547.46      5.65 o
  -2   3   2      413.50      403.33      3.91 o
  -1   3   2       11.44       10.11      0.47 o
   0   3   2     8592.95     8724.00     89.95 o
   1   3   2       68.30       59.13      1.10 o
   2   3   2      134.51      145.36      1.93 o
   3   3   2       72.23       82.75      1.40 o
   4   3   2        2.03        2.96      0.36 o
   5   3   2       18.22       19.41      0.96 o
   6   3   2        9.99       12.27      1.03 o
   7   3   2        6.75        8.15      1.02 o
   8   3   2        0.12        0.54      0.73 o
  -9   4   2        0.13        1.78      0.76 o
  -8   4   2        1.36        2.68      0.64 o
  -7   4   2        0.64        1.18      0.40 o
  -6   4   2       80.41       80.75      1.51 o
  -5   4   2       50.62       47.05      0.95 o
  -4   4   2     1205.02     1343.83     12.40 o
  -3   4   2       25.46       25.68      0.55 o
  -2   4   2        0.23        0.36      0.16 o
  -1   4   2     1693.73     1621.19     14.57 o
   0   4   2     1051.42     1073.03      9.78 o
   1   4   2      338.32      355.69      3.79 o
   2   4   2      415.49      389.07      3.94 o
   3   4   2      138.69      144.79      2.06 o
   4   4   2      379.14      391.95      4.63 o
   5   4   2       26.45       25.51      1.24 o
   6   4   2      355.54      341.98      5.46 o
   7   4   2       22.94       29.18      2.22 o
   8   4   2        2.10        1.58      0.80 o
  -9   5   2        6.87        9.92      1.25 o
  -8   5   2        0.09        0.58      0.98 o
  -7   5   2        3.03        3.14      0.51 o
  -6   5   2       55.64       46.80      1.27 o
  -5   5   2       34.66       32.06      0.86 o
  -4   5   2       18.29       19.97      0.56 o
  -3   5   2     1981.27     2092.20     20.15 o
  -2   5   2      475.17      436.71      4.59 o
  -1   5   2     1418.62     1369.08     12.40 o
   0   5   2     3217.63     3272.43     29.07 o
   1   5   2      286.82      292.20      3.03 o
   2   5   2       32.49       31.82      0.76 o
   3   5   2      556.20      561.00      5.59 o
   4   5   2      879.88      836.29     17.16 o
   5   5   2        0.02        0.26      0.34 o
   6   5   2       81.60       85.58      2.37 o
   7   5   2       12.92       16.02      1.69 o
   8   5   2        3.71        5.12      1.05 o
  -9   6   2        3.69        2.83      0.87 o
  -8   6   2        3.24        4.05      0.72 o
  -7   6   2        0.17       -0.09      0.42 o
  -6   6   2        0.01       -0.41      0.33 o
  -5   6   2        1.33        1.21      0.32 o
  -4   6   2       33.42       30.71      1.13 o
  -3   6   2      248.63      243.12      2.91 o
  -2   6   2      314.15      315.24      3.51 o
  -1   6   2      228.04      212.36      2.32 o
   0   6   2      559.91      578.43      5.55 o
   1   6   2      583.13      659.36      6.31 o
   2   6   2      993.28      992.24      9.31 o
   3   6   2      347.48      330.31      3.57 o
   4   6   2      405.28      392.51      5.17 o
   5   6   2        3.63        3.17      0.50 o
   6   6   2      142.91      133.91      3.26 o
   7   6   2       78.14       74.57      2.61 o
   8   6   2        0.03        0.05      0.72 o
  -9   7   2        2.16        2.06      1.02 o
  -8   7   2       18.96       21.98      1.34 o
  -7   7   2       22.32       19.45      1.19 o
  -6   7   2        1.62        1.59      0.44 o
  -5   7   2        3.52        6.02      0.52 o
  -4   7   2       31.70       34.62      0.86 o
  -3   7   2     1096.55     1201.65     11.94 o
  -2   7   2      646.73      663.74      6.36 o
  -1   7   2      811.38      824.31      7.76 o
   0   7   2       13.10       17.77      0.48 o
   1   7   2      263.35      267.33      2.89 o
   2   7   2     3347.76     3431.04     33.11 o
   3   7   2      492.99      480.39      5.41 o
   4   7   2       11.34       11.04      0.77 o
   5   7   2        2.14        2.54      0.48 o
   6   7   2       23.16       22.46      1.30 o
   7   7   2       11.69       13.77      1.39 o
   8   7   2        2.96        3.84      0.99 o
  -9   8   2       27.81       28.37      2.19 o
  -8   8   2        5.66        4.83      0.80 o
  -7   8   2       98.31       85.44      2.29 o
  -6   8   2       49.61       56.05      1.53 o
  -5   8   2       40.35       43.84      1.33 o
  -4   8   2        2.90        1.88      0.31 o
  -3   8   2        0.64        0.19      0.25 o
  -2   8   2       77.13       70.16      1.07 o
  -1   8   2      683.90      719.33      7.34 o
   0   8   2       66.73       72.06      1.12 o
   1   8   2      316.24      375.96      3.90 o
   2   8   2      877.70      870.79      9.05 o
   3   8   2      227.97      211.44      2.85 o
   4   8   2      149.63      141.72      2.53 o
   5   8   2       84.56       76.85      1.85 o
   6   8   2        3.32        3.59      0.80 o
   7   8   2        0.56        0.32      0.74 o
  -9   9   2        1.94        4.56      1.24 o
  -8   9   2       11.79       11.38      1.28 o
  -7   9   2       62.86       58.44      1.87 o
  -6   9   2       33.52       31.84      1.30 o
  -5   9   2      265.72      253.60      3.76 o
  -4   9   2      156.16      141.95      3.73 o
  -3   9   2       17.32       18.86      0.95 o
  -2   9   2       19.55       22.42      0.63 o
  -1   9   2       35.25       36.08      0.78 o
   0   9   2     1061.17     1169.28     10.91 o
   1   9   2      767.84      835.30      8.00 o
   2   9   2      343.56      342.61      4.12 o
   3   9   2       52.67       49.27      1.30 o
   4   9   2      177.65      165.23      2.83 o
   5   9   2       32.07       32.76      1.27 o
   6   9   2        3.01        1.01      0.79 o
   7   9   2       12.74       12.51      1.31 o
  -8  10   2       16.21       19.13      1.74 o
  -7  10   2       42.22       36.85      2.14 o
  -6  10   2        7.31        7.52      0.75 o
  -5  10   2       80.66       72.75      1.72 o
  -4  10   2      110.30      105.00      2.02 o
  -3  10   2       37.21       38.73      1.21 o
  -2  10   2       75.28       82.64      1.41 o
  -1  10   2       64.23       56.16      1.15 o
   0  10   2      107.09      116.03      1.64 o
   1  10   2       36.64       36.36      0.93 o
   2  10   2       93.53       83.92      1.69 o
   3  10   2      494.20      460.66     10.81 o
   4  10   2      118.42      116.89      2.33 o
   5  10   2       73.79       67.75      2.01 o
   6  10   2        7.24        5.64      1.03 o
   7  10   2        0.29        1.05      0.76 o
  -8  11   2        0.10        3.78      0.87 o
  -7  11   2       19.42       22.31      1.55 o
  -6  11   2       34.49       30.00      1.26 o
  -5  11   2      198.69      206.16      3.38 o
  -4  11   2       43.62       44.06      1.30 o
  -3  11   2       19.81       14.34      0.81 o
  -2  11   2       82.49       90.62      1.58 o
  -1  11   2       15.26       20.68      0.67 o
   0  11   2        1.17        2.62      0.35 o
   1  11   2      176.25      166.25      2.44 o
   2  11   2        2.37        2.45      0.40 o
   3  11   2       16.53       14.56      1.15 o
   4  11   2       40.32       38.45      1.50 o
   5  11   2       14.45       14.69      1.13 o
   6  11   2       52.59       49.12      2.16 o
   7  11   2        0.32       -0.49      0.71 o
  -8  12   2        5.81        6.46      1.08 o
  -7  12   2        0.22        0.68      0.64 o
  -6  12   2       29.14       25.53      1.41 o
  -5  12   2       47.24       40.20      1.37 o
  -4  12   2       71.36       71.09      1.97 o
  -3  12   2      204.81      199.51      3.16 o
  -2  12   2       79.66       73.46      1.47 o
  -1  12   2       13.00       10.57      0.53 o
   0  12   2       78.40       79.32      1.70 o
   1  12   2       21.29       16.87      0.83 o
   2  12   2       10.81       11.02      0.70 o
   3  12   2      250.66      232.18      3.64 o
   4  12   2       33.91       37.14      1.55 o
   5  12   2      124.34      119.94      2.87 o
   6  12   2        2.14        3.97      1.01 o
  -8  13   2        0.12        2.15      1.87 o
  -7  13   2        0.02        0.24      0.65 o
  -6  13   2       21.09       22.20      1.55 o
  -5  13   2        2.25        1.68      0.54 o
  -4  13   2       88.94       85.34      3.17 o
  -3  13   2       44.53       39.50      1.51 o
  -2  13   2       15.32       18.27      1.00 o
  -1  13   2       44.02       39.26      1.06 o
   0  13   2        4.77        5.53      0.53 o
   1  13   2       63.61       63.22      1.57 o
   2  13   2      152.94      147.15      2.42 o
   3  13   2      520.42      513.51      7.41 o
   4  13   2       11.71       11.53      1.10 o
   5  13   2        5.77        7.51      0.94 o
   6  13   2       19.53       19.41      1.66 o
  -7  14   2       88.32       76.25      3.03 o
  -6  14   2       76.62       79.91      2.65 o
  -5  14   2        0.32       -0.33      0.51 o
  -4  14   2        0.62        0.24      0.48 o
  -3  14   2       91.46       86.14      2.45 o
  -2  14   2      301.97      296.19      4.27 o
  -1  14   2       17.01       16.19      1.06 o
   0  14   2        1.78        2.20      0.47 o
   1  14   2        7.06        6.81      0.66 o
   2  14   2       20.95       23.17      0.98 o
   3  14   2       76.14       76.37      2.13 o
   4  14   2       10.10       13.51      1.13 o
   5  14   2       10.55       13.13      1.17 o
   6  14   2       16.99       22.62      1.54 o
  -7  15   2        4.03        5.59      1.00 o
  -6  15   2        6.93        7.78      1.05 o
  -5  15   2        8.61        8.29      0.96 o
  -4  15   2       10.77       13.32      0.98 o
  -3  15   2       23.17       26.34      1.23 o
  -2  15   2      212.36      213.13      3.46 o
  -1  15   2        6.48        8.67      0.87 o
   0  15   2       52.90       49.90      1.47 o
   1  15   2       36.32       38.02      1.19 o
   2  15   2      121.83      125.32      2.53 o
   3  15   2        9.30       10.00      1.02 o
   4  15   2       99.67       80.40      2.33 o
   5  15   2       65.93       60.84      2.13 o
  -6  16   2        5.69        6.73      1.05 o
  -5  16   2       16.11       15.45      1.24 o
  -4  16   2      157.94      148.51      3.22 o
  -3  16   2        9.30       10.17      0.89 o
  -2  16   2        0.35        0.37      0.61 o
  -1  16   2       43.19       44.16      1.64 o
   0  16   2        2.19        1.77      0.61 o
   1  16   2        1.63        1.76      0.48 o
   2  16   2        0.31        0.73      0.55 o
   3  16   2        4.28        2.23      0.72 o
   4  16   2        2.50        2.76      0.73 o
   5  16   2        3.80        3.19      0.87 o
  -6  17   2        0.02        2.13      0.79 o
  -5  17   2        1.98        4.54      0.82 o
  -4  17   2       31.07       33.83      1.68 o
  -3  17   2      162.62      161.71      3.91 o
  -2  17   2      135.20      130.58      4.75 o
  -1  17   2        0.34        0.95      0.59 o
   0  17   2       24.35       24.35      1.33 o
   1  17   2       35.70       39.02      1.63 o
   2  17   2       17.58       17.17      1.21 o
   3  17   2       13.79       14.28      1.35 o
   4  17   2        4.03        3.37      0.88 o
  -5  18   2        9.42       12.83      1.23 o
  -4  18   2       62.62       62.34      2.15 o
  -3  18   2        8.29        8.39      1.15 o
  -2  18   2       42.01       38.32      1.74 o
  -1  18   2       13.33       13.89      1.13 o
   0  18   2        7.04        9.18      1.15 o
   1  18   2       87.92       90.09      2.77 o
   2  18   2        0.08        0.66      0.71 o
   3  18   2        0.00       -0.23      0.59 o
   4  18   2        0.10       -0.18      0.70 o
  -4  19   2        0.79        1.43      0.89 o
  -3  19   2       35.60       38.91      2.07 o
  -2  19   2        5.85        7.33      1.13 o
  -1  19   2        0.09       -0.12      0.68 o
   0  19   2       17.52       20.88      1.57 o
   1  19   2       38.72       41.88      2.08 o
   2  19   2        0.01        0.50      0.80 o
   3  19   2       20.51       24.07      1.58 o
  -3  20   2        0.04        1.53      0.86 o
  -2  20   2       41.92       41.98      2.57 o
  -1  20   2        5.66        5.82      1.29 o
   0  20   2        0.06        0.82      0.71 o
   1  20   2      136.22      135.66      3.74 o
   2  20   2        7.42       10.84      1.47 o
  -2  21   2        3.02        1.60      0.92 o
  -1  21   2       15.01       18.39      2.44 o
   0  21   2        8.45        9.53      1.54 o
 -10   1   3        4.91        9.22      1.73 o
  -9   1   3        3.14        3.50      0.90 o
  -8   1   3      124.94      122.95      2.78 o
  -7   1   3        1.45        3.30      0.45 o
  -6   1   3      207.23      218.62      2.75 o
  -5   1   3      463.91      493.11      5.06 o
  -4   1   3      180.11      191.67      2.24 o
  -3   1   3      792.39      865.50      8.58 o
  -2   1   3       20.91       15.71      0.38 o
  -1   1   3        1.34        1.81      0.21 o
   0   1   3     4240.64     4169.77     36.95 o
   1   1   3       18.46       13.82      0.43 o
   2   1   3       56.62       65.48      1.16 o
   3   1   3       89.90       96.36      1.58 o
   4   1   3      169.96      160.51      3.11 o
   5   1   3      189.90      186.80      3.17 o
   6   1   3        0.03        0.45      0.53 o
   7   1   3      424.63      438.33      7.95 o
   8   1   3        0.61        0.47      0.87 o
 -10   2   3        3.40        4.29      1.24 o
  -9   2   3        0.82        0.89      0.90 o
  -8   2   3       12.79       14.61      0.86 o
  -7   2   3       60.58       55.98      1.34 o
  -6   2   3       62.74       51.56      1.19 o
  -5   2   3       18.93       26.03      0.70 o
  -4   2   3      172.60      191.22      2.22 o
  -3   2   3        0.72        0.54      0.16 o
  -2   2   3       34.59       33.07      0.68 o
  -1   2   3     3763.64     3714.34     32.96 o
   0   2   3       99.50       94.10      1.22 o
   1   2   3       24.49       29.75      0.63 o
   2   2   3      303.12      355.40      4.03 o
   3   2   3        0.77        0.99      0.28 o
   4   2   3      256.98      243.73      3.59 o
   5   2   3      260.82      259.47      3.92 o
   6   2   3        4.05        4.68      0.80 o
   7   2   3      123.92      132.57      3.19 o
   8   2   3        0.06        0.53      1.05 o
 -10   3   3        0.18        0.61      0.99 o
  -9   3   3        4.14        4.50      1.09 o
  -8   3   3      127.31      128.07      2.51 o
  -7   3   3      112.30      106.81      2.60 o
  -6   3   3      240.06      238.16      3.35 o
  -5   3   3       41.50       36.84      0.84 o
  -4   3   3      622.80      720.00      7.97 o
  -3   3   3       29.64       24.89      0.54 o
  -2   3   3      877.45      911.22      9.04 o
  -1   3   3      470.75      436.64      4.25 o
   0   3   3     3836.20     3900.67     34.62 o
   1   3   3      798.07      847.68      8.00 o
   2   3   3      127.55      138.59      1.96 o
   3   3   3       52.29       55.60      1.51 o
   4   3   3       10.36       12.43      0.79 o
   5   3   3       18.30       20.79      1.06 o
   6   3   3        1.39        2.72      0.68 o
   7   3   3       39.45       42.53      1.90 o
   8   3   3       39.95       41.03      1.96 o
  -9   4   3       29.58       32.51      1.81 o
  -8   4   3        0.01       -0.52      0.57 o
  -7   4   3      331.49      311.25      4.99 o
  -6   4   3      117.55      109.54      2.02 o
  -5   4   3      160.08      147.97      1.97 o
  -4   4   3      385.18      444.77      4.52 o
  -3   4   3       13.32       14.28      0.48 o
  -2   4   3        2.49        1.28      0.17 o
  -1   4   3      227.72      212.82      2.29 o
   0   4   3      313.87      311.15      3.20 o
   1   4   3      510.81      535.76      5.24 o
   2   4   3      299.03      323.76      3.76 o
   3   4   3       23.19       30.54      0.85 o
   4   4   3      104.00      100.27      2.01 o
   5   4   3      152.75      146.59      3.06 o
   6   4   3        5.13        5.93      0.87 o
   7   4   3       40.94       42.06      1.89 o
  -9   5   3        8.62       11.07      1.48 o
  -8   5   3      132.59      111.66      3.49 o
  -7   5   3       86.34       88.08      1.90 o
  -6   5   3        4.93        6.50      0.54 o
  -5   5   3      105.40      109.37      1.76 o
  -4   5   3      230.95      259.93      3.15 o
  -3   5   3      170.84      174.34      2.22 o
  -2   5   3        3.66        4.42      0.26 o
  -1   5   3      482.02      458.34      4.51 o
   0   5   3      385.95      381.29      3.85 o
   1   5   3      613.53      724.88      6.96 o
   2   5   3      398.86      389.72      4.08 o
   3   5   3       54.77       47.44      1.20 o
   4   5   3       85.42       83.90      1.80 o
   5   5   3      418.79      406.15      7.49 o
   6   5   3       24.29       26.35      1.46 o
   7   5   3        7.19        5.98      1.19 o
  -9   6   3        8.27        9.81      1.42 o
  -8   6   3        1.27        0.65      0.78 o
  -7   6   3      118.29      118.69      2.47 o
  -6   6   3        6.99        9.37      0.78 o
  -5   6   3        4.48        4.15      0.48 o
  -4   6   3      437.71      456.42      5.05 o
  -3   6   3      798.30      819.56      8.36 o
  -2   6   3      203.47      212.05      2.45 o
  -1   6   3       96.79       94.62      1.29 o
   0   6   3      700.37      748.49      7.14 o
   1   6   3       96.11      104.59      1.44 o
   2   6   3       17.08       18.26      0.56 o
   3   6   3        0.58        0.14      0.29 o
   4   6   3       15.15       14.06      1.01 o
   5   6   3      254.11      249.76      4.42 o
   6   6   3        0.37        0.70      0.56 o
   7   6   3        0.92        1.63      0.71 o
  -9   7   3        3.36        3.46      0.88 o
  -8   7   3       97.86       81.61      2.58 o
  -7   7   3       22.35       19.05      1.57 o
  -6   7   3        8.71        8.47      0.70 o
  -5   7   3       20.90       28.29      0.89 o
  -4   7   3        0.14        0.61      0.28 o
  -3   7   3      684.38      696.26      7.27 o
  -2   7   3      156.93      138.37      2.04 o
  -1   7   3      171.25      175.45      2.09 o
   0   7   3       55.65       49.67      1.48 o
   1   7   3      572.79      581.96      5.76 o
   2   7   3       17.41       21.69      0.72 o
   3   7   3        5.88        8.33      0.64 o
   4   7   3       28.66       26.54      1.08 o
   5   7   3       37.34       35.73      1.54 o
   6   7   3        0.78       -0.06      0.55 o
   7   7   3        1.67        1.58      0.96 o
  -9   8   3       34.83       43.77      2.62 o
  -8   8   3        0.66        1.66      0.74 o
  -7   8   3        0.01        0.35      0.48 o
  -6   8   3        0.27        0.16      0.44 o
  -5   8   3       13.78       12.18      0.65 o
  -4   8   3      393.55      405.05      4.66 o
  -3   8   3      319.47      340.57      3.97 o
  -2   8   3       78.49       69.86      1.12 o
  -1   8   3      464.89      469.67      4.75 o
   0   8   3      293.95      302.19      3.30 o
   1   8   3      960.25      996.70      9.44 o
   2   8   3      342.97      337.41      4.08 o
   3   8   3       10.36       10.34      0.75 o
   4   8   3       70.38       70.95      1.75 o
   5   8   3        7.37        6.74      0.87 o
   6   8   3        3.65        2.55      0.80 o
   7   8   3        1.02        0.67      0.80 o
  -9   9   3       15.50       20.73      1.65 o
  -8   9   3       18.95       18.72      1.55 o
  -7   9   3        1.05        0.52      0.52 o
  -6   9   3      121.34      110.94      2.87 o
  -5   9   3      156.49      141.89      4.19 o
  -4   9   3       65.20       67.95      2.18 o
  -3   9   3      154.93      160.28      2.26 o
  -2   9   3      382.31      388.18      4.09 o
  -1   9   3        3.19        6.76      0.41 o
   0   9   3      880.97      869.40      8.34 o
   1   9   3      399.65      370.42      4.37 o
   2   9   3      115.32      119.94      1.94 o
   3   9   3      127.39      110.22      2.16 o
   4   9   3       95.42       95.71      2.12 o
   5   9   3        6.78        7.66      0.88 o
   6   9   3        1.12        1.62      0.78 o
   7   9   3        0.24        0.15      0.69 o
  -9  10   3       32.45       37.90      2.62 o
  -8  10   3        0.76        0.66      0.97 o
  -7  10   3       62.10       55.54      1.87 o
  -6  10   3       16.76       22.81      1.28 o
  -5  10   3       51.69       48.18      1.57 o
  -4  10   3       47.30       42.51      1.24 o
  -3  10   3        3.61        2.69      0.51 o
  -2  10   3       84.82       86.10      1.53 o
  -1  10   3       77.96       73.78      1.25 o
   0  10   3        1.59        1.53      0.32 o
   1  10   3       57.27       58.41      1.84 o
   2  10   3        1.31        1.33      0.34 o
   3  10   3      119.22      113.75      2.27 o
   4  10   3      551.48      541.90      7.06 o
   5  10   3       14.89       12.51      1.25 o
   6  10   3        0.41        0.88      0.76 o
   7  10   3        0.02        0.13      0.97 o
  -8  11   3        4.17        3.58      1.02 o
  -7  11   3        3.40        5.00      0.81 o
  -6  11   3      402.41      386.77      6.04 o
  -5  11   3       64.71       69.32      1.93 o
  -4  11   3       58.75       49.01      1.38 o
  -3  11   3        0.08        0.21      0.48 o
  -2  11   3      110.58      114.51      1.86 o
  -1  11   3      468.24      469.02     10.60 o
   0  11   3       78.12       73.84      1.82 o
   1  11   3       13.14       13.78      0.73 o
   2  11   3       39.34       37.36      1.18 o
   3  11   3      453.68      416.48      5.67 o
   4  11   3       22.80       25.17      1.21 o
   5  11   3        0.47        0.60      0.64 o
   6  11   3       35.55       35.27      2.04 o
  -8  12   3        6.89        7.38      1.09 o
  -7  12   3       17.72       14.28      1.31 o
  -6  12   3        4.86        4.14      0.78 o
  -5  12   3      145.62      136.33      2.91 o
  -4  12   3        2.80        2.43      0.61 o
  -3  12   3        0.22        0.79      0.51 o
  -2  12   3       84.69       82.69      1.58 o
  -1  12   3        3.49        4.70      0.48 o
   0  12   3        1.41        0.96      0.37 o
   1  12   3      102.62      100.29      1.85 o
   2  12   3      131.71      127.19      2.42 o
   3  12   3        3.08        2.26      0.61 o
   4  12   3       83.00       71.94      2.12 o
   5  12   3        9.84       17.38      1.29 o
   6  12   3        1.74        0.06      0.74 o
  -8  13   3       17.41       22.21      1.91 o
  -7  13   3        4.70        5.30      0.97 o
  -6  13   3       20.87       16.76      1.26 o
  -5  13   3      142.54      141.14      3.05 o
  -4  13   3        1.36        1.02      0.54 o
  -3  13   3       14.39       14.69      0.93 o
  -2  13   3       57.10       63.57      1.96 o
  -1  13   3       14.79       17.29      0.91 o
   0  13   3        5.21        4.29      0.55 o
   1  13   3        1.48        1.69      0.41 o
   2  13   3      167.86      168.48      2.97 o
   3  13   3       12.83       10.42      0.89 o
   4  13   3       77.26       79.34      2.29 o
   5  13   3        6.44        6.82      0.97 o
   6  13   3        0.06        1.01      0.79 o
  -7  14   3        1.05        1.94      0.80 o
  -6  14   3        0.74        1.20      0.62 o
  -5  14   3       66.17       58.69      2.58 o
  -4  14   3       79.45       77.42      2.17 o
  -3  14   3        0.00       -0.48      0.44 o
  -2  14   3      113.22      116.00      2.28 o
  -1  14   3        3.03        2.79      0.54 o
   0  14   3       19.10       19.24      0.91 o
   1  14   3        2.09        2.32      0.53 o
   2  14   3      107.64       98.48      2.16 o
   3  14   3      119.76      121.50      2.84 o
   4  14   3        4.31        8.26      0.97 o
   5  14   3        3.52        4.31      0.95 o
  -7  15   3        2.12        4.25      0.98 o
  -6  15   3       12.42       13.01      1.14 o
  -5  15   3       37.69       37.64      1.69 o
  -4  15   3       21.27       22.91      1.36 o
  -3  15   3        2.53        2.50      0.67 o
  -2  15   3        5.03        4.29      0.83 o
  -1  15   3       55.94       52.06      1.94 o
   0  15   3        2.53        3.11      0.60 o
   1  15   3      156.67      162.89      2.73 o
   2  15   3      125.37      131.55      2.65 o
   3  15   3        3.48        2.62      0.73 o
   4  15   3       30.24       27.94      1.57 o
   5  15   3        9.70       11.58      1.22 o
  -6  16   3        0.41        1.53      0.83 o
  -5  16   3       21.64       21.44      1.43 o
  -4  16   3        0.12        1.30      0.66 o
  -3  16   3        1.05       -0.19      0.82 o
  -2  16   3       16.09       11.62      1.22 o
  -1  16   3       15.15       15.42      1.10 o
   0  16   3        0.05        0.28      0.45 o
   1  16   3        0.22        1.82      0.51 o
   2  16   3      241.90      218.59      4.09 o
   3  16   3        2.28        0.83      0.66 o
   4  16   3       38.39       42.20      1.93 o
  -6  17   3       17.94       20.04      1.44 o
  -5  17   3       54.14       61.29      2.12 o
  -4  17   3       18.43       19.63      1.40 o
  -3  17   3       11.40       10.41      1.25 o
  -2  17   3        8.65        9.01      1.19 o
  -1  17   3       22.34       23.22      1.58 o
   0  17   3        5.44        6.43      0.85 o
   1  17   3        6.66        8.99      0.99 o
   2  17   3        0.65        1.01      0.63 o
   3  17   3        2.81        3.82      0.80 o
   4  17   3        0.15        1.03      0.71 o
  -5  18   3       24.59       28.73      1.71 o
  -4  18   3      140.58      152.24      3.94 o
  -3  18   3        4.23        4.49      1.37 o
  -2  18   3        4.96        4.13      1.02 o
  -1  18   3        3.11        4.18      1.08 o
   0  18   3        5.02        7.68      1.10 o
   1  18   3       38.31       43.71      4.71 o
   2  18   3        0.18        0.39      0.68 o
   3  18   3        2.66        2.27      0.78 o
  -4  19   3        0.00        1.73      0.95 o
  -3  19   3       40.96       37.87      2.10 o
  -2  19   3       62.14       59.67      2.41 o
  -1  19   3        8.19       10.52      1.31 o
   0  19   3       47.28       46.87      2.68 o
   1  19   3       37.12       37.11      2.32 o
   2  19   3       19.88       23.72      2.77 o
  -3  20   3        0.12        2.33      1.01 o
  -2  20   3        2.33        1.88      0.91 o
  -1  20   3        2.44        2.93      0.95 o
   0  20   3       22.77       26.24      2.29 o
   1  20   3        3.40        4.03      1.43 o
 -10   0   4        0.19        1.81      1.55 o
  -9   0   4        3.69        4.84      1.18 o
  -8   0   4      242.03      250.42      5.47 o
  -7   0   4       75.81       80.06      2.16 o
  -6   0   4      118.81      123.13      2.65 o
  -5   0   4       75.60       79.82      2.04 o
  -4   0   4       12.56       13.99      1.22 o
  -3   0   4      293.14      269.24      5.16 o
  -2   0   4       14.42       14.10      0.65 o
  -1   0   4      293.22      274.46      4.10 o
   0   0   4     1354.74     1416.81     18.37 o
   1   0   4     2149.92     2241.21     28.71 o
   2   0   4      648.32      663.91      9.22 o
   3   0   4      643.48      668.11     21.32 o
   4   0   4       65.04       67.87      2.38 o
   5   0   4       59.60       62.47      2.48 o
   6   0   4        0.32        1.29      1.10 o
   7   0   4       59.08       58.15      3.54 o
 -10   1   4        0.10        0.78      1.55 o
  -9   1   4        0.75        0.97      0.76 o
  -8   1   4       52.15       54.58      1.58 o
  -7   1   4      365.93      374.17      4.62 o
  -6   1   4       13.36       12.99      0.63 o
  -5   1   4       90.63       90.50      1.41 o
  -4   1   4      563.51      614.71      6.01 o
  -3   1   4      599.18      631.72      6.47 o
  -2   1   4      656.68      701.99      7.15 o
  -1   1   4       96.65       96.51      1.30 o
   0   1   4     1414.93     1459.86     13.38 o
   1   1   4     1456.95     1539.97     14.18 o
   2   1   4      207.44      229.46      2.96 o
   3   1   4       54.26       60.46      1.50 o
   4   1   4        2.12        4.03      0.81 o
   5   1   4        0.48       -0.12      0.45 o
   6   1   4      294.17      286.98      5.17 o
   7   1   4        9.25       12.66      1.38 o
 -10   2   4       28.13       34.69      3.88 o
  -9   2   4       17.65       18.27      1.22 o
  -8   2   4       21.65       24.44      1.13 o
  -7   2   4       27.64       26.15      1.05 o
  -6   2   4      182.30      186.96      2.45 o
  -5   2   4       50.82       50.10      0.97 o
  -4   2   4       69.92       63.51      1.02 o
  -3   2   4       36.43       35.78      0.67 o
  -2   2   4      447.90      483.11      5.13 o
  -1   2   4        4.89        5.79      0.34 o
   0   2   4       15.69       17.65      0.57 o
   1   2   4      683.80      696.12      6.75 o
   2   2   4        5.72        3.78      0.38 o
   3   2   4      208.53      215.92      3.28 o
   4   2   4        3.72        4.83      0.61 o
   5   2   4       32.29       36.35      1.38 o
   6   2   4        0.64        0.06      0.62 o
   7   2   4        3.29        5.11      1.04 o
 -10   3   4        6.69       13.27      1.92 o
  -9   3   4        0.99        2.42      0.66 o
  -8   3   4        2.23        0.87      0.50 o
  -7   3   4      210.54      206.96      3.28 o
  -6   3   4      187.03      189.08      2.68 o
  -5   3   4      157.65      150.55      1.99 o
  -4   3   4      103.80      126.16      1.67 o
  -3   3   4      784.07      847.71      8.59 o
  -2   3   4        9.79        9.85      1.18 o
  -1   3   4      580.46      631.74      6.56 o
   0   3   4      224.74      236.03      2.65 o
   1   3   4     1046.68     1192.28     11.13 o
   2   3   4      248.34      261.93      3.30 o
   3   3   4      125.20      116.94      3.13 o
   4   3   4       68.88       64.50      1.86 o
   5   3   4        9.03        8.73      0.94 o
   6   3   4      195.49      188.65      3.88 o
   7   3   4       35.59       38.95      1.92 o
 -10   4   4       28.24       32.15      4.40 o
  -9   4   4        0.41        0.58      0.65 o
  -8   4   4       14.72       13.02      0.95 o
  -7   4   4      137.32      133.28      3.22 o
  -6   4   4       80.04       83.69      3.29 o
  -5   4   4        2.70        2.95      0.37 o
  -4   4   4       77.32       67.38      1.08 o
  -3   4   4      498.74      535.48      5.68 o
  -2   4   4      803.00      836.50      8.49 o
  -1   4   4       14.73       12.85      0.47 o
   0   4   4       66.02       60.97      1.01 o
   1   4   4      608.46      629.28      6.21 o
   2   4   4      150.78      160.51      2.32 o
   3   4   4       10.55        9.85      0.70 o
   4   4   4        8.43        8.71      0.84 o
   5   4   4       90.17       90.81      2.89 o
   6   4   4        0.01        0.04      0.59 o
   7   4   4        4.03        4.31      0.94 o
  -9   5   4       49.69       57.21      2.53 o
  -8   5   4       14.53       13.71      1.08 o
  -7   5   4       47.78       52.33      1.48 o
  -6   5   4       52.00       58.25      1.45 o
  -5   5   4       74.66       87.23      1.99 o
  -4   5   4      210.17      236.70      2.68 o
  -3   5   4      140.58      156.51      2.08 o
  -2   5   4      170.78      195.85      2.48 o
  -1   5   4       89.80      104.27      1.43 o
   0   5   4      144.70      150.79      2.15 o
   1   5   4        0.33        0.47      0.25 o
   2   5   4       28.89       31.57      0.88 o
   3   5   4      121.42      129.68      2.96 o
   4   5   4       29.58       27.74      1.32 o
   5   5   4        1.03        1.16      0.58 o
   6   5   4        1.46        1.66      0.69 o
   7   5   4       14.63       15.03      1.38 o
  -9   6   4       51.78       57.51      2.23 o
  -8   6   4       88.78       83.33      2.33 o
  -7   6   4      313.92      290.53      4.25 o
  -6   6   4       75.28       66.44      1.74 o
  -5   6   4       40.86       39.30      1.12 o
  -4   6   4       31.07       33.99      0.83 o
  -3   6   4       81.35       84.44      1.33 o
  -2   6   4       25.45       21.50      0.55 o
  -1   6   4      529.12      560.95      5.56 o
   0   6   4      581.72      627.00      6.18 o
   1   6   4       80.88       85.33      1.90 o
   2   6   4      259.13      242.45      3.17 o
   3   6   4        3.88        4.24      0.54 o
   4   6   4       43.29       37.90      1.51 o
   5   6   4       20.31       21.38      1.31 o
   6   6   4       13.34       16.42      1.28 o
   7   6   4        1.17        1.76      0.73 o
  -9   7   4       63.57       64.72      4.15 o
  -8   7   4       31.60       35.01      1.61 o
  -7   7   4        5.52        6.20      0.80 o
  -6   7   4        7.32        7.20      0.71 o
  -5   7   4      862.70      891.27     11.07 o
  -4   7   4        1.36        3.03      0.42 o
  -3   7   4       11.62       13.07      0.66 o
  -2   7   4       41.35       36.46      0.75 o
  -1   7   4        5.84        7.38      0.40 o
   0   7   4       28.99       25.56      0.68 o
   1   7   4       40.94       38.92      0.85 o
   2   7   4        1.80        1.42      0.36 o
   3   7   4      175.15      171.90      4.21 o
   4   7   4      283.68      271.24      6.49 o
   5   7   4       15.79       15.08      1.35 o
   6   7   4        5.66        7.54      1.01 o
   7   7   4        0.95        0.50      0.86 o
  -9   8   4        1.29        2.88      0.90 o
  -8   8   4        0.99        0.63      0.87 o
  -7   8   4       20.93       20.13      1.24 o
  -6   8   4        4.69        5.05      0.76 o
  -5   8   4        6.62        9.20      0.71 o
  -4   8   4      226.87      227.19      4.61 o
  -3   8   4      187.50      211.66      2.97 o
  -2   8   4       48.81       47.36      1.04 o
  -1   8   4      458.39      500.99      5.11 o
   0   8   4     1348.00     1403.33     13.09 o
   1   8   4       89.35       90.19      1.44 o
   2   8   4       36.02       36.87      1.27 o
   3   8   4        3.81        3.58      0.56 o
   4   8   4      123.66      120.14      2.77 o
   5   8   4        1.09        2.28      0.72 o
   6   8   4       22.94       22.34      2.05 o
  -9   9   4        7.45       12.02      1.28 o
  -8   9   4        0.89        0.68      0.62 o
  -7   9   4        0.48        0.20      0.52 o
  -6   9   4        5.22        6.16      0.77 o
  -5   9   4        6.43        5.45      0.59 o
  -4   9   4      125.77      118.34      2.18 o
  -3   9   4      127.39      131.31      2.74 o
  -2   9   4      265.88      256.85      2.95 o
  -1   9   4       14.65       13.11      0.56 o
   0   9   4        0.56        0.78      0.26 o
   1   9   4        7.64        6.19      0.50 o
   2   9   4       16.96       17.86      0.92 o
   3   9   4       10.68        9.84      0.79 o
   4   9   4        1.12        1.13      0.54 o
   5   9   4        8.23        9.21      1.03 o
   6   9   4        3.97        4.10      0.97 o
  -9  10   4       22.40       23.71      2.17 o
  -8  10   4       18.09       24.51      1.68 o
  -7  10   4        9.95       11.71      1.08 o
  -6  10   4       21.15       16.00      1.13 o
  -5  10   4       57.61       48.46      1.60 o
  -4  10   4      256.19      257.06      4.41 o
  -3  10   4       54.10       56.33      1.43 o
  -2  10   4        0.39        1.03      0.33 o
  -1  10   4       56.11       57.31      2.13 o
   0  10   4        1.86        2.26      0.38 o
   1  10   4       57.27       49.70      1.65 o
   2  10   4      155.00      144.10      2.91 o
   3  10   4       23.37       22.86      1.13 o
   4  10   4       25.81       23.58      1.21 o
   5  10   4       10.54       13.40      1.14 o
   6  10   4        3.48        3.31      0.94 o
  -8  11   4        6.69        5.86      1.01 o
  -7  11   4        2.39        3.07      0.73 o
  -6  11   4        0.31        0.67      0.51 o
  -5  11   4       17.15       16.13      1.09 o
  -4  11   4        0.30       -0.09      0.48 o
  -3  11   4      109.32      106.30      2.45 o
  -2  11   4      202.71      191.18      4.67 o
  -1  11   4       27.51       28.66      0.81 o
   0  11   4      109.65      107.07      2.30 o
   1  11   4       34.49       35.26      1.07 o
   2  11   4      139.70      125.78      2.44 o
   3  11   4      246.68      217.42      3.60 o
   4  11   4        3.77        3.37      0.63 o
   5  11   4        5.25        3.61      0.92 o
   6  11   4        9.19        9.49      1.28 o
  -8  12   4        0.43        0.80      0.68 o
  -7  12   4        7.46        7.86      0.90 o
  -6  12   4       16.09       16.62      1.38 o
  -5  12   4       17.05       15.31      1.13 o
  -4  12   4       56.33       56.14      1.72 o
  -3  12   4      288.54      277.79      3.99 o
  -2  12   4      179.16      171.73      2.81 o
  -1  12   4        8.22        8.50      0.65 o
   0  12   4       74.05       75.76      1.56 o
   1  12   4       22.65       17.58      0.94 o
   2  12   4      638.75      642.65      8.06 o
   3  12   4        1.57        0.75      0.53 o
   4  12   4       66.53       61.83      1.82 o
   5  12   4       23.69       27.86      2.17 o
  -8  13   4        1.32        2.25      0.79 o
  -7  13   4        4.17        6.10      0.94 o
  -6  13   4        0.63        1.38      0.77 o
  -5  13   4       30.74       29.86      1.70 o
  -4  13   4      192.67      182.74      3.48 o
  -3  13   4        3.41        3.64      0.69 o
  -2  13   4       33.98       33.40      1.18 o
  -1  13   4       30.74       32.00      1.34 o
   0  13   4       47.97       47.79      1.27 o
   1  13   4        0.32        1.59      0.50 o
   2  13   4       94.90       88.17      2.04 o
   3  13   4      313.58      280.84      4.45 o
   4  13   4       26.24       27.06      1.54 o
   5  13   4       38.54       45.07      2.23 o
  -7  14   4        0.12        1.40      0.61 o
  -6  14   4        1.17        3.64      0.70 o
  -5  14   4       17.13       19.57      1.49 o
  -4  14   4        0.23       -0.20      0.63 o
  -3  14   4       20.92       19.03      1.21 o
  -2  14   4      213.18      210.06      3.80 o
  -1  14   4       53.29       49.57      1.67 o
   0  14   4        4.29        5.45      0.64 o
   1  14   4        4.23        6.03      0.72 o
   2  14   4        5.40        6.26      0.74 o
   3  14   4        8.70        9.15      0.91 o
   4  14   4        4.30        1.83      0.68 o
   5  14   4        1.71        3.52      0.99 o
  -7  15   4        0.56        1.35      0.68 o
  -6  15   4        0.46        1.42      0.61 o
  -5  15   4       14.71       16.94      1.28 o
  -4  15   4        1.83        2.38      0.73 o
  -3  15   4      161.96      152.27      4.83 o
  -2  15   4       84.76       86.43      3.34 o
  -1  15   4        2.56        3.16      0.68 o
   0  15   4       18.02       19.12      1.22 o
   1  15   4       56.63       52.68      1.58 o
   2  15   4       11.44       11.96      0.98 o
   3  15   4       24.23       23.21      1.44 o
   4  15   4       16.72       18.44      1.38 o
  -6  16   4        0.03        1.40      0.88 o
  -5  16   4        1.30        2.96      0.79 o
  -4  16   4       28.37       28.01      2.34 o
  -3  16   4      142.13      135.88      3.52 o
  -2  16   4        0.37        1.30      0.80 o
  -1  16   4       32.63       35.10      1.86 o
   0  16   4        5.01        5.87      0.83 o
   1  16   4       59.18       58.92      1.90 o
   2  16   4       73.93       74.50      2.26 o
   3  16   4        0.09        0.79      0.67 o
   4  16   4        2.06        3.26      1.24 o
  -6  17   4        1.16        3.53      0.77 o
  -5  17   4        6.11        8.77      1.21 o
  -4  17   4        3.00        5.13      1.04 o
  -3  17   4       61.18       51.12      2.15 o
  -2  17   4       27.20       26.89      1.74 o
  -1  17   4       10.27       13.21      1.31 o
   0  17   4        0.55        1.21      0.76 o
   1  17   4       90.95       88.34      4.76 o
   2  17   4       21.18       25.91      1.74 o
   3  17   4        0.34        0.94      0.71 o
  -5  18   4        7.13        6.72      1.09 o
  -4  18   4       23.54       24.26      1.76 o
  -3  18   4        7.87        7.96      1.22 o
  -2  18   4       40.50       39.55      2.12 o
  -1  18   4        2.07        2.97      0.92 o
   0  18   4        9.19        9.46      1.14 o
   1  18   4        8.30        9.05      1.95 o
   2  18   4        0.33        0.75      1.76 o
  -4  19   4        4.65        9.23      1.53 o
  -3  19   4        9.83       11.85      1.44 o
  -2  19   4        1.00        3.78      0.96 o
  -1  19   4        2.83        4.13      1.02 o
   0  19   4        4.17        6.41      1.39 o
   1  19   4        4.41        5.12      1.62 o
  -2  20   4        4.23        7.29      1.21 o
  -1  20   4       32.78       38.24      2.15 o
   0  20   4       28.96       31.36      5.95 o
 -10   1   5        1.19        1.81      0.90 o
  -9   1   5        5.89        7.81      1.06 o
  -8   1   5       89.76       85.53      2.48 o
  -7   1   5      374.60      366.86      5.39 o
  -6   1   5       77.12       66.60      1.40 o
  -5   1   5      103.14       92.43      1.44 o
  -4   1   5       54.42       49.78      0.92 o
  -3   1   5      185.92      188.00      2.31 o
  -2   1   5      262.90      317.93      3.37 o
  -1   1   5     2447.64     2541.26     22.92 o
   0   1   5      191.27      210.32      2.51 o
   1   1   5      574.66      567.79      5.75 o
   2   1   5      426.22      436.60     11.56 o
   3   1   5       35.86       34.96      1.76 o
   4   1   5       14.24       15.23      0.98 o
   5   1   5       30.55       34.24      1.49 o
   6   1   5        1.51        1.23      1.00 o
 -10   2   5        2.46        6.00      1.05 o
  -9   2   5        4.07        2.80      0.83 o
  -8   2   5      218.14      217.56      3.57 o
  -7   2   5        7.22        7.66      0.77 o
  -6   2   5      277.84      274.29      3.86 o
  -5   2   5      363.29      367.55      4.31 o
  -4   2   5      322.71      332.25      3.55 o
  -3   2   5      595.26      646.00      6.82 o
  -2   2   5      166.14      181.73      2.15 o
  -1   2   5      680.00      690.12      6.72 o
   0   2   5      674.49      648.35      6.42 o
   1   2   5       48.61       56.40      1.06 o
   2   2   5      120.55      126.62      2.30 o
   3   2   5        0.71        0.69      0.42 o
   4   2   5        8.23        8.46      0.80 o
   5   2   5       94.25       88.61      2.71 o
   6   2   5       11.97       15.98      2.03 o
 -10   3   5        0.79        2.45      1.17 o
  -9   3   5      112.83      119.83      5.16 o
  -8   3   5       31.04       39.25      1.41 o
  -7   3   5      547.15      531.74      6.74 o
  -6   3   5       18.08       16.75      0.89 o
  -5   3   5        0.21        2.60      0.35 o
  -4   3   5      291.94      307.08      3.66 o
  -3   3   5      525.27      508.91      5.52 o
  -2   3   5        0.06        0.11      0.24 o
  -1   3   5       20.37       20.02      0.75 o
   0   3   5       73.51       97.00      1.56 o
   1   3   5        3.81        5.15      0.39 o
   2   3   5       20.46       20.39      0.79 o
   3   3   5      335.97      328.57      5.35 o
   4   3   5       63.40       62.00      1.92 o
   5   3   5       22.67       22.28      1.38 o
   6   3   5        1.24        2.40      0.86 o
 -10   4   5        0.34        1.29      1.24 o
  -9   4   5       68.91       79.43      2.31 o
  -8   4   5       92.42       86.82      2.05 o
  -7   4   5       58.75       53.14      1.54 o
  -6   4   5      159.16      139.84      3.49 o
  -5   4   5       16.46       19.82      1.20 o
  -4   4   5      914.11      956.14      9.79 o
  -3   4   5      138.47      143.30      2.04 o
  -2   4   5        7.94        7.19      0.49 o
  -1   4   5      213.18      212.03      2.72 o
   0   4   5       27.39       20.05      0.66 o
   1   4   5       11.94       13.80      0.66 o
   2   4   5       41.16       42.66      1.09 o
   3   4   5        2.47        2.45      0.49 o
   4   4   5       42.86       42.66      1.61 o
   5   4   5      153.78      149.90      3.35 o
   6   4   5        0.01        0.49      0.83 o
  -9   5   5       72.58       76.69      2.28 o
  -8   5   5        6.40        8.36      0.84 o
  -7   5   5      143.85      128.44      3.34 o
  -6   5   5       52.58       49.05      1.38 o
  -5   5   5       86.35       83.88      1.74 o
  -4   5   5       83.96       68.31      1.47 o
  -3   5   5      157.70      145.92      3.03 o
  -2   5   5      280.45      304.69      3.65 o
  -1   5   5      293.69      294.33      3.26 o
   0   5   5      320.74      322.22      4.75 o
   1   5   5       17.71       19.88      0.75 o
   2   5   5        1.83        1.82      0.38 o
   3   5   5       67.29       60.42      2.17 o
   4   5   5        0.46        0.83      0.75 o
   5   5   5       18.82       17.73      1.27 o
   6   5   5        0.55        1.98      0.73 o
  -9   6   5        3.06        2.84      0.86 o
  -8   6   5        7.65        9.26      1.02 o
  -7   6   5       11.34       15.13      1.04 o
  -6   6   5      468.98      450.39      6.34 o
  -5   6   5      153.38      156.73      2.62 o
  -4   6   5       23.25       30.30      0.99 o
  -3   6   5       85.27       94.28      1.57 o
  -2   6   5      606.40      619.90      6.66 o
  -1   6   5        3.18        4.30      0.37 o
   0   6   5        4.98        3.05      0.32 o
   1   6   5        2.16        1.81      0.36 o
   2   6   5       43.43       40.21      1.30 o
   3   6   5       28.36       26.31      1.44 o
   4   6   5      191.16      178.53      3.62 o
   5   6   5        2.66        2.17      0.67 o
   6   6   5        6.73        8.48      1.11 o
  -9   7   5       33.98       39.92      1.82 o
  -8   7   5       27.49       31.60      1.61 o
  -7   7   5       42.61       45.45      1.40 o
  -6   7   5       50.53       48.37      1.43 o
  -5   7   5      118.48      113.98      2.16 o
  -4   7   5        3.08        3.95      0.51 o
  -3   7   5       41.01       37.50      1.10 o
  -2   7   5        2.12        1.73      0.34 o
  -1   7   5      100.60      100.07      1.54 o
   0   7   5       44.46       55.34      1.10 o
   1   7   5       20.64       22.57      1.14 o
   2   7   5        1.65        0.89      0.40 o
   3   7   5        3.38        3.14      0.64 o
   4   7   5       14.68       12.38      1.09 o
   5   7   5       23.60       24.92      1.52 o
   6   7   5        1.78        1.76      0.75 o
  -9   8   5        7.10        8.49      2.24 o
  -8   8   5        1.86        0.54      0.60 o
  -7   8   5       25.87       22.52      1.31 o
  -6   8   5      102.91       99.87      2.11 o
  -5   8   5      120.68      123.90      2.45 o
  -4   8   5      250.18      243.88      5.94 o
  -3   8   5        2.18        2.06      0.40 o
  -2   8   5        0.82        1.00      0.30 o
  -1   8   5      194.78      212.17      2.62 o
   0   8   5        0.86        0.56      0.26 o
   1   8   5       22.58       21.80      1.22 o
   2   8   5       45.63       43.06      1.34 o
   3   8   5       32.25       35.30      1.44 o
   4   8   5       49.33       39.35      1.68 o
   5   8   5        4.85        4.05      0.76 o
   6   8   5       18.82       22.77      1.59 o
  -9   9   5        0.03        1.21      1.08 o
  -8   9   5        0.10        1.27      0.65 o
  -7   9   5       19.30       16.81      1.17 o
  -6   9   5        4.37        3.96      0.68 o
  -5   9   5      376.14      359.29      4.91 o
  -4   9   5       93.97       87.53      1.86 o
  -3   9   5        2.21        2.82      0.48 o
  -2   9   5        0.01       -0.20      0.33 o
  -1   9   5        1.92        2.21      0.38 o
   0   9   5       28.49       25.13      0.77 o
   1   9   5        0.03        0.25      0.40 o
   2   9   5        7.56        9.48      0.77 o
   3   9   5       33.65       34.87      1.33 o
   4   9   5       44.75       36.39      1.69 o
   5   9   5        0.29        1.40      0.74 o
  -9  10   5       10.88       12.91      1.36 o
  -8  10   5        1.07        4.22      0.79 o
  -7  10   5        7.68        7.74      0.96 o
  -6  10   5        4.97        4.93      0.73 o
  -5  10   5      256.12      245.11      3.78 o
  -4  10   5      317.29      310.25      4.37 o
  -3  10   5       44.21       45.39      1.32 o
  -2  10   5        0.07        0.50      0.39 o
  -1  10   5       17.74       20.04      0.79 o
   0  10   5        9.87        9.78      0.66 o
   1  10   5       30.93       30.58      1.13 o
   2  10   5       48.82       44.58      1.42 o
   3  10   5        3.63        5.19      0.68 o
   4  10   5       22.01       21.75      1.38 o
   5  10   5        0.71        0.22      0.58 o
  -8  11   5       22.47       28.88      1.60 o
  -7  11   5       16.53       20.01      1.32 o
  -6  11   5        0.01       -0.22      0.50 o
  -5  11   5      152.13      147.42      3.07 o
  -4  11   5       93.75       92.92      1.99 o
  -3  11   5        0.35        0.33      0.47 o
  -2  11   5       27.06       27.19      1.09 o
  -1  11   5       37.95       38.59      1.58 o
   0  11   5      197.13      194.36      3.50 o
   1  11   5       36.07       34.62      1.25 o
   2  11   5        0.56        0.90      0.50 o
   3  11   5       19.60       23.30      1.20 o
   4  11   5       18.21       17.80      1.31 o
   5  11   5       38.33       43.87      2.24 o
  -8  12   5        1.16        4.86      1.17 o
  -7  12   5       10.21       11.05      1.09 o
  -6  12   5       48.76       46.13      1.82 o
  -5  12   5       17.44       17.22      1.16 o
  -4  12   5        6.33        7.84      0.85 o
  -3  12   5       41.11       38.69      1.45 o
  -2  12   5      316.94      322.94      4.52 o
  -1  12   5       72.65       61.45      1.83 o
   0  12   5       98.06       93.82      2.45 o
   1  12   5       28.98       20.79      1.07 o
   2  12   5      150.56      138.75      2.74 o
   3  12   5        9.91       10.85      0.93 o
   4  12   5        0.26        1.38      0.67 o
   5  12   5        3.39        3.79      1.00 o
  -8  13   5        0.95        1.19      0.67 o
  -7  13   5        0.52        2.42      0.83 o
  -6  13   5       29.50       24.55      1.51 o
  -5  13   5       33.66       34.55      1.62 o
  -4  13   5       87.37       83.32      2.23 o
  -3  13   5       20.40       20.22      1.06 o
  -2  13   5       29.50       29.01      1.39 o
  -1  13   5       13.02       13.74      1.05 o
   0  13   5        5.60        4.75      0.75 o
   1  13   5        5.18        5.59      0.76 o
   2  13   5       67.98       61.32      1.76 o
   3  13   5        9.44       12.27      1.02 o
   4  13   5       10.52       11.85      1.31 o
  -7  14   5       32.27       39.53      1.87 o
  -6  14   5       14.34       14.61      1.21 o
  -5  14   5       45.44       42.48      1.77 o
  -4  14   5        0.90        1.34      0.67 o
  -3  14   5       44.77       41.89      1.90 o
  -2  14   5        1.68        1.15      0.62 o
  -1  14   5       15.38       13.60      1.11 o
   0  14   5        7.13        9.60      1.09 o
   1  14   5        0.69        0.31      0.63 o
   2  14   5        6.17        5.78      0.76 o
   3  14   5        0.78        2.20      0.69 o
   4  14   5        3.45        4.79      1.02 o
  -7  15   5        0.09        2.26      0.97 o
  -6  15   5        3.33        4.04      0.79 o
  -5  15   5        0.04       -0.23      0.63 o
  -4  15   5       59.85       68.44      2.13 o
  -3  15   5        1.90        4.18      1.00 o
  -2  15   5      377.64      391.97      6.19 o
  -1  15   5       17.20       17.55      1.19 o
   0  15   5        4.91        6.62      1.00 o
   1  15   5       24.49       25.02      1.60 o
   2  15   5       26.53       26.28      1.52 o
   3  15   5       44.46       37.22      1.81 o
  -6  16   5        0.23        0.93      0.69 o
  -5  16   5        0.21        0.46      0.70 o
  -4  16   5       13.37       14.68      1.45 o
  -3  16   5      230.71      230.88      4.98 o
  -2  16   5       76.82       75.62      2.58 o
  -1  16   5        0.34        1.12      0.82 o
   0  16   5       33.96       35.47      1.86 o
   1  16   5        0.37        2.05      0.81 o
   2  16   5        3.96        3.68      2.02 o
   3  16   5       61.91       55.86      2.45 o
  -5  17   5       11.80       12.28      1.35 o
  -4  17   5        2.04        2.79      0.97 o
  -3  17   5       19.62       22.81      1.70 o
  -2  17   5        0.27        0.48      0.93 o
  -1  17   5        7.82        8.66      1.15 o
   0  17   5        4.30        4.17      0.90 o
   1  17   5       20.98       22.12      1.68 o
   2  17   5        0.01        0.83      2.09 o
  -5  18   5        0.68        2.28      0.96 o
  -4  18   5        6.26        6.43      1.32 o
  -3  18   5        1.14        2.47      0.90 o
  -2  18   5        0.15        1.03      0.83 o
  -1  18   5        1.85        2.03      0.83 o
   0  18   5        0.31        1.17      0.91 o
   1  18   5        2.17        3.59      0.91 o
  -3  19   5       19.21       19.15      1.70 o
  -2  19   5       30.88       38.44      2.36 o
  -1  19   5        0.11        1.87      1.15 o
   0  19   5        5.37        7.52      1.89 o
 -10   0   6       27.25       43.29      5.05 o
  -9   0   6        0.86        1.32      1.05 o
  -8   0   6      547.05      555.62     25.11 o
  -7   0   6      251.98      249.37      6.67 o
  -6   0   6        1.74        1.73      0.90 o
  -5   0   6      233.94      225.31      4.67 o
  -4   0   6        3.55        6.07      1.13 o
  -3   0   6     1234.93     1372.50     18.08 o
  -2   0   6      276.50      271.83      4.48 o
  -1   0   6       88.47       99.05      2.12 o
   0   0   6      534.84      528.21     10.99 o
   1   0   6      546.31      564.95     11.79 o
   2   0   6        9.02        9.57      1.14 o
   3   0   6       16.28       19.68      1.53 o
   4   0   6       38.67       38.59      2.08 o
   5   0   6       16.13       13.16      1.58 o
   6   0   6       51.96       49.34      3.35 o
 -10   1   6        4.22        4.39      0.92 o
  -9   1   6        9.44        9.54      1.15 o
  -8   1   6       15.27       17.63      1.38 o
  -7   1   6      180.59      175.48      3.65 o
  -6   1   6      212.87      195.92      3.05 o
  -5   1   6      190.43      174.76      2.97 o
  -4   1   6      304.02      291.68      3.55 o
  -3   1   6        2.70        3.51      0.43 o
  -2   1   6       42.51       36.58      0.81 o
  -1   1   6      593.93      567.52      6.16 o
   0   1   6       11.20       11.81      0.58 o
   1   1   6       50.93       50.22      1.39 o
   2   1   6        0.77        0.46      0.39 o
   3   1   6        0.28        0.70      0.48 o
   4   1   6        0.00        0.32      0.60 o
   5   1   6       16.91       17.82      1.36 o
   6   1   6        5.82        9.15      1.23 o
 -10   2   6        2.14        4.74      0.95 o
  -9   2   6       29.94       30.19      1.80 o
  -8   2   6        7.06        6.79      0.96 o
  -7   2   6       18.22       18.72      1.17 o
  -6   2   6      122.90      122.04      2.56 o
  -5   2   6       54.94       57.37      1.27 o
  -4   2   6       75.86       74.85      1.39 o
  -3   2   6      114.81      122.73      2.02 o
  -2   2   6       16.00       22.10      0.75 o
  -1   2   6      115.22      116.07      1.70 o
   0   2   6      153.74      150.65      2.08 o
   1   2   6      389.61      391.34      5.52 o
   2   2   6       13.73       13.20      0.89 o
   3   2   6       26.60       26.40      1.23 o
   4   2   6        4.23        5.69      0.77 o
   5   2   6        0.43       -0.05      0.60 o
   6   2   6       42.04       43.41      2.08 o
 -10   3   6        0.38        2.08      0.94 o
  -9   3   6        3.97        6.00      1.12 o
  -8   3   6        3.54        5.05      0.77 o
  -7   3   6      247.17      244.52      4.20 o
  -6   3   6      293.10      270.90      4.97 o
  -5   3   6       67.03       60.27      1.46 o
  -4   3   6      109.65      106.43      1.76 o
  -3   3   6       41.02       45.31      1.07 o
  -2   3   6       31.94       30.27      0.85 o
  -1   3   6      248.70      256.03      3.03 o
   0   3   6      214.00      203.51      2.61 o
   1   3   6        0.78        0.84      0.35 o
   2   3   6       13.62       11.66      0.84 o
   3   3   6       61.97       63.30      1.91 o
   4   3   6       15.92       17.50      1.69 o
   5   3   6        5.80        7.83      0.99 o
   6   3   6        8.86       11.12      1.40 o
  -9   4   6       32.07       32.76      1.85 o
  -8   4   6        2.74        3.53      0.73 o
  -7   4   6      373.49      366.49      7.64 o
  -6   4   6      103.48       99.36      2.43 o
  -5   4   6       21.38       25.41      1.06 o
  -4   4   6      135.54      141.33      3.20 o
  -3   4   6       11.65       10.83      0.62 o
  -2   4   6       45.19       48.09      1.18 o
  -1   4   6        2.72        4.32      0.39 o
   0   4   6      382.33      396.73      4.79 o
   1   4   6       11.47       12.45      0.68 o
   2   4   6        1.34        0.61      0.40 o
   3   4   6      166.53      154.28      3.26 o
   4   4   6        2.15        2.02      0.66 o
   5   4   6        0.15        0.49      0.60 o
  -9   5   6        0.04        1.25      0.91 o
  -8   5   6       30.43       29.07      1.48 o
  -7   5   6        0.01        0.97      0.48 o
  -6   5   6       52.63       50.23      1.44 o
  -5   5   6       32.33       34.19      1.12 o
  -4   5   6      290.36      296.83      4.53 o
  -3   5   6        2.13        3.20      0.40 o
  -2   5   6        0.03        0.03      0.30 o
  -1   5   6       77.84       82.76      1.70 o
   0   5   6       58.21       62.65      1.21 o
   1   5   6        6.65        6.94      0.56 o
   2   5   6        8.24        8.26      0.76 o
   3   5   6       73.98       72.42      2.12 o
   4   5   6       46.02       44.58      1.80 o
   5   5   6        0.03        2.07      0.69 o
  -9   6   6        0.52        1.96      0.79 o
  -8   6   6      153.88      147.42      2.85 o
  -7   6   6       69.45       63.13      1.70 o
  -6   6   6      228.17      213.44      4.23 o
  -5   6   6        0.54        0.76      0.41 o
  -4   6   6       64.65       62.99      1.51 o
  -3   6   6       38.04       31.13      0.92 o
  -2   6   6      248.59      252.38      4.73 o
  -1   6   6       59.24       63.88      1.36 o
   0   6   6       85.84       93.09      1.62 o
   1   6   6        8.74        7.62      0.60 o
   2   6   6        1.18        1.02      0.48 o
   3   6   6        2.80        2.01      0.62 o
   4   6   6        9.79       10.84      1.21 o
   5   6   6        0.45        0.99      0.70 o
  -9   7   6        0.00        1.59      0.79 o
  -8   7   6        5.98        4.42      0.79 o
  -7   7   6        1.53        2.32      0.57 o
  -6   7   6        2.12        2.18      0.60 o
  -5   7   6        0.12        0.14      0.42 o
  -4   7   6        2.36        1.01      0.43 o
  -3   7   6      109.10       95.71      1.93 o
  -2   7   6        8.46       10.61      0.66 o
  -1   7   6       27.07       26.72      0.90 o
   0   7   6        0.63        0.90      0.35 o
   1   7   6       27.17       25.05      1.04 o
   2   7   6       46.48       42.10      1.93 o
   3   7   6       30.89       29.57      1.48 o
   4   7   6        1.96        3.00      0.87 o
   5   7   6       30.62       31.03      1.73 o
  -9   8   6       16.96       19.59      1.43 o
  -8   8   6       42.19       41.41      1.79 o
  -7   8   6       20.10       20.24      1.13 o
  -6   8   6       75.17       71.38      1.81 o
  -5   8   6       48.71       45.50      1.37 o
  -4   8   6       17.54       15.11      0.91 o
  -3   8   6      104.28       95.76      2.46 o
  -2   8   6       58.55       60.42      1.34 o
  -1   8   6        0.73        1.31      0.40 o
   0   8   6      419.15      420.68      6.33 o
   1   8   6       99.61       84.75      1.90 o
   2   8   6       21.48       18.64      1.05 o
   3   8   6       81.58       68.69      2.10 o
   4   8   6       19.07       19.34      1.36 o
   5   8   6        1.34        2.64      0.79 o
  -9   9   6        3.67        5.43      0.88 o
  -8   9   6        2.38        4.22      0.82 o
  -7   9   6        5.85        6.92      0.88 o
  -6   9   6        7.34        7.19      0.76 o
  -5   9   6        2.91        4.26      0.65 o
  -4   9   6        9.86       12.89      1.03 o
  -3   9   6       16.02       16.29      0.93 o
  -2   9   6       29.79       27.85      1.30 o
  -1   9   6      149.80      150.23      2.37 o
   0   9   6        5.31        5.44      0.71 o
   1   9   6        6.90        9.08      1.43 o
   2   9   6        6.48        5.98      0.69 o
   3   9   6        8.43       10.03      1.03 o
   4   9   6       18.31       20.21      1.37 o
   5   9   6        9.00       11.61      1.22 o
  -8  10   6       17.39       20.42      1.60 o
  -7  10   6       13.59       16.58      1.25 o
  -6  10   6       39.96       39.48      1.63 o
  -5  10   6      161.98      152.41      2.78 o
  -4  10   6      216.59      221.76      3.51 o
  -3  10   6       92.91       93.92      2.01 o
  -2  10   6      164.72      152.42      2.69 o
  -1  10   6      168.12      168.58      2.84 o
   0  10   6       19.88       18.66      1.13 o
   1  10   6       24.48       28.44      1.38 o
   2  10   6       45.11       41.13      1.44 o
   3  10   6       34.70       27.26      1.56 o
   4  10   6        2.23        2.01      0.71 o
  -8  11   6        0.50        1.39      0.68 o
  -7  11   6       45.01       42.93      1.80 o
  -6  11   6        9.18        9.09      1.01 o
  -5  11   6        3.39        3.84      0.64 o
  -4  11   6      147.58      136.14      2.60 o
  -3  11   6      185.28      176.72      3.04 o
  -2  11   6      283.80      283.76      4.21 o
  -1  11   6       35.05       31.76      1.41 o
   0  11   6       33.86       36.14      1.44 o
   1  11   6        9.00        7.00      0.84 o
   2  11   6       43.05       42.91      1.95 o
   3  11   6        0.05        0.82      0.62 o
   4  11   6       10.87       13.50      1.23 o
  -8  12   6       11.07       12.48      1.39 o
  -7  12   6        6.77        7.81      0.96 o
  -6  12   6       23.56       27.22      1.52 o
  -5  12   6       81.20       80.92      2.28 o
  -4  12   6       14.96       15.16      1.37 o
  -3  12   6        0.12        0.68      0.53 o
  -2  12   6      149.20      154.44      3.17 o
  -1  12   6       85.69       89.35      2.31 o
   0  12   6       16.77       15.63      1.25 o
   1  12   6        7.94        6.97      0.90 o
   2  12   6       16.06       17.51      1.27 o
   3  12   6       26.67       29.81      1.87 o
   4  12   6        0.85        1.64      0.67 o
  -7  13   6        5.36        5.39      0.92 o
  -6  13   6        9.14       10.97      1.14 o
  -5  13   6       46.12       42.95      1.70 o
  -4  13   6      147.39      144.28      3.13 o
  -3  13   6      210.76      201.45      3.41 o
  -2  13   6      172.06      175.53      3.55 o
  -1  13   6       43.01       40.69      1.71 o
   0  13   6        5.25        5.32      0.93 o
   1  13   6       10.49        9.57      1.01 o
   2  13   6       37.66       36.64      1.93 o
   3  13   6       26.58       28.39      2.24 o
  -7  14   6       22.97       26.03      1.63 o
  -6  14   6       22.16       22.48      1.52 o
  -5  14   6       22.59       24.82      1.48 o
  -4  14   6        4.53        6.15      0.94 o
  -3  14   6       43.80       45.76      1.76 o
  -2  14   6        3.28        5.74      0.80 o
  -1  14   6       15.87       18.73      1.44 o
   0  14   6        0.05        0.47      0.63 o
   1  14   6       70.71       77.36      3.50 o
   2  14   6       34.57       35.35      1.76 o
   3  14   6        6.76        5.66      1.12 o
  -6  15   6        0.05       -0.35      0.61 o
  -5  15   6       65.90       69.32      2.24 o
  -4  15   6       63.25       62.32      2.39 o
  -3  15   6       70.27       67.34      2.45 o
  -2  15   6       23.91       27.14      1.52 o
  -1  15   6       45.81       48.25      2.08 o
   0  15   6        3.38        3.14      0.82 o
   1  15   6        0.06        0.39      0.69 o
   2  15   6       16.27       16.57      1.34 o
  -6  16   6        6.23        8.61      1.23 o
  -5  16   6        0.18        2.24      1.06 o
  -4  16   6        1.50        4.54      0.99 o
  -3  16   6        0.84        0.26      0.78 o
  -2  16   6        3.42        5.49      1.16 o
  -1  16   6        3.20        2.79      0.88 o
   0  16   6        8.13        8.63      1.18 o
   1  16   6        1.16        1.85      0.82 o
   2  16   6        0.71        3.15      0.92 o
  -5  17   6       24.34       28.35      1.99 o
  -4  17   6        0.91        0.16      0.90 o
  -3  17   6        0.64        1.36      0.83 o
  -2  17   6        0.06        1.33      0.80 o
  -1  17   6       31.91       31.63      2.58 o
   0  17   6        3.08        5.38      1.03 o
   1  17   6        0.00        1.77      1.05 o
  -4  18   6        0.78        2.56      0.92 o
  -3  18   6        4.45        9.30      1.28 o
  -2  18   6        6.03        6.37      1.12 o
  -1  18   6       64.14       70.25      3.17 o
   0  18   6        3.51        6.12      1.24 o
  -9   1   7       49.60       55.15      2.69 o
  -8   1   7        5.66        5.55      0.89 o
  -7   1   7      129.44      132.97      3.24 o
  -6   1   7      118.36      103.37      3.39 o
  -5   1   7      228.24      212.36      3.26 o
  -4   1   7       86.49       83.58      1.77 o
  -3   1   7       73.87       73.89      1.62 o
  -2   1   7      146.14      143.55      2.20 o
  -1   1   7       99.77      101.07      2.18 o
   0   1   7       11.93        8.82      0.65 o
   1   1   7      107.82      103.82      2.18 o
   2   1   7       26.76       25.19      1.23 o
   3   1   7        5.86        7.78      0.84 o
   4   1   7        4.06        4.13      0.74 o
   5   1   7       22.91       26.71      1.68 o
  -9   2   7       75.48       76.82      2.56 o
  -8   2   7        2.86        2.73      0.97 o
  -7   2   7      115.34      108.59      2.86 o
  -6   2   7       85.19       83.82      2.30 o
  -5   2   7       85.42       76.09      1.69 o
  -4   2   7      332.27      323.54      4.40 o
  -3   2   7       85.33       83.80      1.60 o
  -2   2   7       13.36       12.36      0.70 o
  -1   2   7       11.67       14.64      0.99 o
   0   2   7      438.64      434.01      7.50 o
   1   2   7      135.07      127.52      2.63 o
   2   2   7        0.98        1.19      0.50 o
   3   2   7       41.38       37.81      1.51 o
   4   2   7       47.31       45.29      1.94 o
   5   2   7        3.18        3.76      0.89 o
  -9   3   7        9.17       12.98      1.49 o
  -8   3   7       38.14       41.95      2.19 o
  -7   3   7      310.06      299.94      4.94 o
  -6   3   7       38.03       33.81      1.44 o
  -5   3   7       27.87       22.95      1.21 o
  -4   3   7        5.28        5.65      0.51 o
  -3   3   7        0.56        0.65      0.31 o
  -2   3   7        2.45        6.04      0.54 o
  -1   3   7       70.38       77.53      1.77 o
   0   3   7       39.22       39.35      1.20 o
   1   3   7        1.54        3.48      0.60 o
   2   3   7       36.29       35.73      1.57 o
   3   3   7        0.11        0.30      0.56 o
   4   3   7       61.73       54.28      2.26 o
   5   3   7       18.85       18.09      1.43 o
  -9   4   7        0.65        0.91      0.79 o
  -8   4   7       25.82       25.55      1.45 o
  -7   4   7      184.25      176.15      3.46 o
  -6   4   7       10.45       10.14      1.14 o
  -5   4   7      107.54      104.95      2.37 o
  -4   4   7       32.42       30.75      1.11 o
  -3   4   7        0.21        0.57      0.35 o
  -2   4   7      419.34      407.79      5.25 o
  -1   4   7      125.39      127.90      2.12 o
   0   4   7       39.88       35.54      1.06 o
   1   4   7        8.50        7.10      0.69 o
   2   4   7        6.19        8.31      0.82 o
   3   4   7        0.23        0.02      0.55 o
   4   4   7       22.21       17.66      1.38 o
   5   4   7        0.99        2.10      0.88 o
  -9   5   7        0.19        1.59      0.72 o
  -8   5   7        9.30        8.44      1.08 o
  -7   5   7        3.09        5.71      0.84 o
  -6   5   7       11.26       11.60      1.02 o
  -5   5   7        1.37        1.64      0.51 o
  -4   5   7       14.71       12.98      0.85 o
  -3   5   7       15.62       16.53      0.90 o
  -2   5   7       52.95       62.36      1.41 o
  -1   5   7      225.73      234.53      3.52 o
   0   5   7       28.20       30.72      1.13 o
   1   5   7        4.47        5.51      0.63 o
   2   5   7       83.15       81.12      2.62 o
   3   5   7        6.87        5.73      0.97 o
   4   5   7       26.97       27.48      1.84 o
  -9   6   7        1.29        3.21      0.92 o
  -8   6   7        7.29        7.44      0.95 o
  -7   6   7        0.14        1.57      0.61 o
  -6   6   7       15.15       14.16      0.94 o
  -5   6   7       47.96       45.60      1.38 o
  -4   6   7        3.94        5.24      0.62 o
  -3   6   7       13.41       13.22      0.85 o
  -2   6   7      122.00      116.35      2.03 o
  -1   6   7        0.31        0.53      0.40 o
   0   6   7       67.60       67.67      1.69 o
   1   6   7        0.11       -0.08      0.54 o
   2   6   7       45.84       48.66      1.72 o
   3   6   7       98.86       85.47      2.71 o
   4   6   7        9.66        9.86      1.10 o
  -9   7   7        2.32        4.11      0.96 o
  -8   7   7       26.41       28.10      1.55 o
  -7   7   7        7.39        8.64      0.98 o
  -6   7   7       58.89       54.30      1.60 o
  -5   7   7      168.02      169.66      2.95 o
  -4   7   7       92.57       91.56      1.98 o
  -3   7   7       20.02       18.62      0.98 o
  -2   7   7      170.03      169.54      3.69 o
  -1   7   7      220.61      220.44      3.15 o
   0   7   7      253.43      253.33      4.30 o
   1   7   7       15.14       17.86      1.17 o
   2   7   7        0.69        2.27      0.62 o
   3   7   7        1.82        2.33      0.71 o
   4   7   7       10.42       11.63      1.19 o
  -9   8   7        0.12        1.40      1.05 o
  -8   8   7       19.70       20.57      1.61 o
  -7   8   7        4.14        3.92      0.69 o
  -6   8   7       29.60       32.74      1.36 o
  -5   8   7      234.47      228.98      3.65 o
  -4   8   7       31.86       37.81      1.49 o
  -3   8   7        3.96        5.88      0.77 o
  -2   8   7      145.97      149.09      3.21 o
  -1   8   7      135.50      130.69      2.45 o
   0   8   7      119.07      108.14      2.54 o
   1   8   7       13.32       18.13      1.17 o
   2   8   7        5.44        4.94      0.92 o
   3   8   7       13.34       15.88      1.28 o
   4   8   7       35.24       37.40      1.85 o
  -8   9   7        1.35        3.33      0.92 o
  -7   9   7       67.85       61.57      2.04 o
  -6   9   7      286.45      267.52      4.21 o
  -5   9   7        8.52        8.67      0.82 o
  -4   9   7      111.14      116.43      2.37 o
  -3   9   7       53.49       51.75      1.55 o
  -2   9   7        0.05        0.24      0.43 o
  -1   9   7       58.35       64.85      2.10 o
   0   9   7      155.31      158.30      4.16 o
   1   9   7       13.52       16.86      1.15 o
   2   9   7        7.66        6.90      1.02 o
   3   9   7        2.31        2.43      0.82 o
   4   9   7        3.40        3.82      0.89 o
  -8  10   7        0.13        1.33      0.66 o
  -7  10   7        0.39        0.19      0.72 o
  -6  10   7        2.71        3.30      0.66 o
  -5  10   7       21.54       21.59      1.19 o
  -4  10   7      221.59      216.44      3.58 o
  -3  10   7       46.39       40.84      1.84 o
  -2  10   7       48.48       45.04      1.58 o
  -1  10   7       19.01       18.60      1.35 o
   0  10   7       35.83       32.95      1.49 o
   1  10   7       10.89       13.74      1.08 o
   2  10   7        2.72        5.05      0.93 o
   3  10   7        2.36        1.60      0.80 o
  -8  11   7        1.67        4.38      0.88 o
  -7  11   7       31.20       29.05      1.63 o
  -6  11   7       83.89       81.55      2.38 o
  -5  11   7       83.76       81.70      2.08 o
  -4  11   7        1.85        2.86      0.69 o
  -3  11   7       25.21       22.01      1.16 o
  -2  11   7       32.51       29.86      1.47 o
  -1  11   7        2.44        3.75      0.76 o
   0  11   7        2.48        1.93      0.62 o
   1  11   7       42.48       41.92      1.69 o
   2  11   7       53.19       52.74      2.17 o
   3  11   7        6.78        8.57      1.19 o
  -7  12   7        0.35        1.39      0.71 o
  -6  12   7       14.97       15.67      1.25 o
  -5  12   7      213.47      215.81      4.13 o
  -4  12   7      189.24      195.45      3.42 o
  -3  12   7        7.90        8.14      0.82 o
  -2  12   7        6.12        6.83      0.83 o
  -1  12   7        3.43        4.61      0.86 o
   0  12   7       41.27       36.20      1.91 o
   1  12   7        3.41        2.98      0.76 o
   2  12   7       26.62       30.24      1.86 o
   3  12   7        3.17        5.61      1.05 o
  -7  13   7        9.87       10.32      1.10 o
  -6  13   7        2.04        4.31      0.83 o
  -5  13   7        9.97       14.45      1.22 o
  -4  13   7        4.82        5.40      0.76 o
  -3  13   7        7.89       10.71      1.08 o
  -2  13   7       19.10       21.94      1.38 o
  -1  13   7       44.12       46.49      2.03 o
   0  13   7        0.72        2.81      0.83 o
   1  13   7        4.06        6.17      1.01 o
   2  13   7       11.64       16.54      1.55 o
  -6  14   7       26.04       28.09      1.66 o
  -5  14   7       12.79       14.81      1.30 o
  -4  14   7        5.48        6.48      1.38 o
  -3  14   7        1.47        1.98      0.70 o
  -2  14   7        4.60        5.37      1.02 o
  -1  14   7       22.66       24.06      1.68 o
   0  14   7        0.30        0.28      0.72 o
   1  14   7        0.04        1.29      0.81 o
   2  14   7        6.48        9.39      1.26 o
  -6  15   7        0.57        1.36      0.81 o
  -5  15   7        1.89        1.38      0.89 o
  -4  15   7        6.03        8.47      1.29 o
  -3  15   7       19.54       18.77      1.33 o
  -2  15   7       25.25       28.36      1.84 o
  -1  15   7        5.74        8.35      1.15 o
   0  15   7        5.13        8.10      1.15 o
   1  15   7        0.05        1.63      0.80 o
  -5  16   7        6.45        8.47      1.28 o
  -4  16   7        1.89        3.53      0.99 o
  -3  16   7      108.79      116.58      3.64 o
  -2  16   7       50.59       50.46      2.21 o
  -1  16   7       17.88       19.08      1.64 o
   0  16   7        7.24        6.85      1.31 o
  -4  17   7       24.18       27.42      1.92 o
  -3  17   7        0.00        2.94      0.83 o
  -2  17   7        0.00        1.88      0.99 o
  -1  17   7       15.75       19.71      1.73 o
  -9   0   8        1.63        3.40      1.24 o
  -8   0   8        6.23        7.18      1.46 o
  -7   0   8        1.84        1.04      0.92 o
  -6   0   8       14.45       11.87      1.55 o
  -5   0   8      332.20      296.00      6.07 o
  -4   0   8        2.53        2.17      0.72 o
  -3   0   8       71.92       67.68      2.35 o
  -2   0   8      207.09      197.39      4.53 o
  -1   0   8     1190.83     1162.71     18.57 o
   0   0   8      121.15      126.73      3.69 o
   1   0   8      168.77      162.44      4.28 o
   2   0   8        0.16        0.53      0.72 o
   3   0   8       22.56       22.87      1.93 o
   4   0   8        0.22       -0.26      0.99 o
  -9   1   8        0.22        0.95      0.70 o
  -8   1   8       17.09       17.16      1.42 o
  -7   1   8        6.53        8.15      1.06 o
  -6   1   8        0.73        0.86      0.55 o
  -5   1   8        2.05        2.08      0.52 o
  -4   1   8       14.68       13.39      0.86 o
  -3   1   8       60.59       57.22      1.64 o
  -2   1   8        1.42        2.04      0.50 o
  -1   1   8       17.61       17.18      0.97 o
   0   1   8       45.03       43.54      1.57 o
   1   1   8       28.91       30.32      1.35 o
   2   1   8        1.96        1.95      0.60 o
   3   1   8        1.31        1.23      0.60 o
   4   1   8        5.85        5.22      1.08 o
  -9   2   8       10.36       10.45      1.23 o
  -8   2   8       38.59       42.13      2.04 o
  -7   2   8      212.31      197.69      4.25 o
  -6   2   8       13.77       12.43      0.99 o
  -5   2   8      140.12      124.43      3.06 o
  -4   2   8        1.67        0.82      0.42 o
  -3   2   8       32.01       28.53      1.14 o
  -2   2   8       13.12       14.73      0.91 o
  -1   2   8        0.32        0.30      0.42 o
   0   2   8      240.42      231.37      4.09 o
   1   2   8       71.32       76.96      1.97 o
   2   2   8        0.51        0.33      0.52 o
   3   2   8        9.27        9.23      1.00 o
   4   2   8        1.80        3.19      0.77 o
  -9   3   8        9.35        9.36      1.16 o
  -8   3   8        0.89        2.00      0.78 o
  -7   3   8       66.46       59.04      1.91 o
  -6   3   8       43.77       46.35      1.64 o
  -5   3   8        1.54        2.65      0.62 o
  -4   3   8       37.65       35.75      1.24 o
  -3   3   8       22.28       24.63      1.09 o
  -2   3   8        6.78        4.90      0.55 o
  -1   3   8       47.89       45.87      1.40 o
   0   3   8      305.97      301.03      4.95 o
   1   3   8        9.22       10.46      1.00 o
   2   3   8       11.00       13.41      1.05 o
   3   3   8        9.23        9.00      1.01 o
   4   3   8        2.57        1.95      0.79 o
  -9   4   8       22.00       25.04      1.78 o
  -8   4   8       38.02       41.45      2.18 o
  -7   4   8       65.67       65.16      2.07 o
  -6   4   8       97.32       93.32      2.37 o
  -5   4   8       72.07       63.09      1.87 o
  -4   4   8      208.24      190.12      3.91 o
  -3   4   8      175.91      174.07      3.05 o
  -2   4   8       43.96       37.84      1.19 o
  -1   4   8      288.23      283.26      4.21 o
   0   4   8       36.95       37.04      1.52 o
   1   4   8      203.10      213.33      3.97 o
   2   4   8        3.45        1.98      0.68 o
   3   4   8        2.81        2.78      0.77 o
   4   4   8        0.07        0.35      0.70 o
  -9   5   8        0.99        1.39      0.72 o
  -8   5   8       28.32       29.05      1.58 o
  -7   5   8       21.49       18.77      1.32 o
  -6   5   8        4.93        5.75      0.85 o
  -5   5   8        0.02        1.09      0.60 o
  -4   5   8       24.19       26.63      1.65 o
  -3   5   8      248.13      261.06      4.25 o
  -2   5   8      150.24      144.07      2.43 o
  -1   5   8        2.04        3.05      0.60 o
   0   5   8      157.00      156.31      3.21 o
   1   5   8        2.01        2.87      0.68 o
   2   5   8        1.01        1.75      0.70 o
   3   5   8       29.60       25.55      1.83 o
  -9   6   8        1.75        3.62      0.94 o
  -8   6   8        5.96        8.62      1.03 o
  -7   6   8       94.32       94.95      4.39 o
  -6   6   8      355.61      335.15      5.46 o
  -5   6   8      316.40      287.04      4.78 o
  -4   6   8      283.06      259.18      4.09 o
  -3   6   8       15.31       16.01      1.02 o
  -2   6   8      127.44      124.00      3.08 o
  -1   6   8        1.86        1.52      0.54 o
   0   6   8        0.09        1.00      0.51 o
   1   6   8       82.88       80.31      2.59 o
   2   6   8        5.97        5.88      1.02 o
   3   6   8        3.15        2.56      0.89 o
  -8   7   8        3.89        6.19      0.93 o
  -7   7   8        0.35        1.53      0.70 o
  -6   7   8        4.19        6.14      0.89 o
  -5   7   8        3.43        5.61      0.82 o
  -4   7   8       22.43       24.26      1.17 o
  -3   7   8       64.79       66.36      1.75 o
  -2   7   8      196.41      177.31      3.84 o
  -1   7   8      191.35      191.76      3.58 o
   0   7   8        4.63        6.14      0.83 o
   1   7   8        0.88       -0.47      0.61 o
   2   7   8        0.73        1.45      0.70 o
   3   7   8       10.48       12.69      1.38 o
  -8   8   8       29.79       26.08      1.86 o
  -7   8   8        1.90        4.26      0.82 o
  -6   8   8       12.23       12.68      1.11 o
  -5   8   8       45.85       46.91      1.54 o
  -4   8   8       16.18       17.59      1.08 o
  -3   8   8      166.21      156.03      2.90 o
  -2   8   8       44.33       42.22      1.43 o
  -1   8   8        5.93        8.02      0.89 o
   0   8   8       71.04       74.23      2.36 o
   1   8   8       39.57       33.92      2.17 o
   2   8   8        7.76        7.40      1.12 o
   3   8   8       19.75       17.46      1.61 o
  -8   9   8       19.25       23.48      1.82 o
  -7   9   8        1.28        1.86      0.72 o
  -6   9   8        0.06        1.66      0.69 o
  -5   9   8        8.04       10.74      0.94 o
  -4   9   8      166.31      166.83      3.05 o
  -3   9   8       75.16       73.95      2.12 o
  -2   9   8       36.53       33.73      1.47 o
  -1   9   8       11.56       13.89      1.25 o
   0   9   8        4.85        5.48      0.86 o
   1   9   8        0.69        0.06      0.65 o
   2   9   8        1.92        3.58      0.89 o
   3   9   8       25.74       31.60      2.07 o
  -8  10   8       12.53        9.66      1.32 o
  -7  10   8        6.54       10.08      1.31 o
  -6  10   8        3.70        4.47      0.73 o
  -5  10   8       38.16       38.94      1.53 o
  -4  10   8      134.03      129.95      2.67 o
  -3  10   8       10.81       10.22      1.08 o
  -2  10   8        0.53        0.39      0.67 o
  -1  10   8        9.26       10.67      1.70 o
   0  10   8       54.05       53.24      2.27 o
   1  10   8        0.20       -0.94      0.63 o
   2  10   8       42.08       43.94      2.23 o
  -7  11   8        4.14        4.69      1.12 o
  -6  11   8       22.03       25.84      1.37 o
  -5  11   8        0.00        0.50      0.61 o
  -4  11   8       13.69       16.92      1.14 o
  -3  11   8        4.55        5.18      0.73 o
  -2  11   8       22.11       21.64      1.57 o
  -1  11   8        3.62        3.22      1.05 o
   0  11   8        0.00       -0.36      0.93 o
   1  11   8        8.79        9.63      1.35 o
   2  11   8       13.05       14.62      1.57 o
  -7  12   8        0.06        0.39      0.68 o
  -6  12   8       24.82       26.18      1.58 o
  -5  12   8        0.00        0.73      0.60 o
  -4  12   8       18.44       20.41      1.24 o
  -3  12   8        0.41        0.62      0.66 o
  -2  12   8       16.86       17.45      1.79 o
  -1  12   8        0.48        0.82      0.72 o
   0  12   8        0.76        1.11      0.70 o
   1  12   8       10.43        8.37      1.39 o
  -6  13   8        0.23        1.06      0.71 o
  -5  13   8       83.46       82.81      2.44 o
  -4  13   8       56.49       54.56      1.98 o
  -3  13   8       77.18       83.29      2.42 o
  -2  13   8       10.41       14.59      1.45 o
  -1  13   8        5.49        7.55      1.09 o
   0  13   8        1.74        3.34      0.89 o
   1  13   8        5.72        5.69      1.29 o
  -6  14   8       14.52       16.24      1.38 o
  -5  14   8        0.21        2.02      0.87 o
  -4  14   8        5.53        7.38      0.98 o
  -3  14   8        1.41        1.68      0.71 o
  -2  14   8        0.56        1.42      1.05 o
  -1  14   8       20.43       23.08      1.74 o
   0  14   8        0.70        3.23      1.42 o
  -5  15   8       24.84       22.60      2.00 o
  -4  15   8        1.01        3.61      1.23 o
  -3  15   8        8.79       10.88      1.22 o
  -2  15   8       10.46       12.00      1.63 o
  -1  15   8        3.33        3.30      1.68 o
  -3  16   8       19.80       23.21      2.34 o
  -9   1   9        0.07        1.23      0.74 o
  -8   1   9       13.23       18.67      1.55 o
  -7   1   9       35.51       37.41      1.94 o
  -6   1   9       58.57       47.95      1.94 o
  -5   1   9        0.09        0.77      0.58 o
  -4   1   9      184.20      160.24      2.92 o
  -3   1   9       46.12       38.47      1.38 o
  -2   1   9       94.28       93.74      2.68 o
  -1   1   9       17.55       20.31      1.48 o
   0   1   9       99.77       93.53      2.81 o
   1   1   9       30.10       38.75      2.04 o
   2   1   9      118.56      129.03      3.19 o
   3   1   9        0.21        0.31      0.67 o
  -9   2   9        0.97        1.68      0.82 o
  -8   2   9        5.45        7.89      1.17 o
  -7   2   9       56.81       55.62      2.57 o
  -6   2   9        4.36        8.00      0.91 o
  -5   2   9      114.96      101.89      2.50 o
  -4   2   9       52.76       51.41      1.55 o
  -3   2   9       11.51       11.63      0.89 o
  -2   2   9        3.46        2.60      0.63 o
  -1   2   9       67.83       74.77      2.99 o
   0   2   9       46.09       40.56      2.72 o
   1   2   9       43.15       43.35      1.81 o
   2   2   9        1.32        2.41      0.78 o
   3   2   9        9.68       10.13      1.32 o
  -9   3   9       22.51       28.99      1.91 o
  -8   3   9       11.55       14.55      1.38 o
  -7   3   9        0.40        0.61      0.70 o
  -6   3   9        0.85        1.55      0.64 o
  -5   3   9       10.24       10.74      1.03 o
  -4   3   9      100.57       86.98      2.24 o
  -3   3   9       97.08       87.98      2.04 o
  -2   3   9       72.39       70.89      2.08 o
  -1   3   9        1.41        2.72      0.87 o
   0   3   9      288.58      286.30      4.95 o
   1   3   9        3.75        4.01      0.77 o
   2   3   9       23.56       24.01      1.76 o
   3   3   9       14.14       16.78      1.58 o
  -8   4   9        0.33        1.62      0.80 o
  -7   4   9       28.31       36.35      1.85 o
  -6   4   9        7.24        7.68      0.94 o
  -5   4   9       18.80       15.79      1.17 o
  -4   4   9        3.11        1.70      0.60 o
  -3   4   9       21.96       23.13      1.16 o
  -2   4   9       18.34       18.04      1.23 o
  -1   4   9      135.49      131.09      6.99 o
   0   4   9       23.96       24.24      1.52 o
   1   4   9        7.90        9.39      1.19 o
   2   4   9        1.03        0.86      0.70 o
  -8   5   9        1.71        2.22      0.80 o
  -7   5   9       75.43       74.74      2.48 o
  -6   5   9      153.89      142.54      3.48 o
  -5   5   9       23.03       21.46      1.48 o
  -4   5   9        3.16        3.25      0.73 o
  -3   5   9       44.26       42.49      1.61 o
  -2   5   9       50.49       48.94      1.81 o
  -1   5   9       44.52       42.76      1.50 o
   0   5   9       53.78       51.28      1.91 o
   1   5   9       50.94       50.85      2.23 o
   2   5   9        0.00        0.77      0.80 o
  -8   6   9       24.88       29.36      1.68 o
  -7   6   9        1.27        1.80      0.77 o
  -6   6   9        1.46        2.54      0.73 o
  -5   6   9        0.32       -0.16      0.56 o
  -4   6   9        0.01        0.39      0.64 o
  -3   6   9      111.99      110.76      2.98 o
  -2   6   9        6.64        6.76      0.87 o
  -1   6   9        0.01       -0.37      0.54 o
   0   6   9        2.32        0.84      0.76 o
   1   6   9       14.92       16.97      1.52 o
   2   6   9        0.22        1.37      0.80 o
  -8   7   9        0.96        3.21      0.85 o
  -7   7   9       86.06       82.08      2.47 o
  -6   7   9       45.32       41.76      1.84 o
  -5   7   9        1.82        0.97      0.66 o
  -4   7   9        4.63        6.01      1.21 o
  -3   7   9        0.21       -0.77      0.51 o
  -2   7   9        2.83        1.74      0.76 o
  -1   7   9       37.16       34.55      1.45 o
   0   7   9        1.47        2.19      0.83 o
   1   7   9        5.03        4.70      0.96 o
   2   7   9       21.58       25.99      1.86 o
  -8   8   9        2.82        6.28      1.04 o
  -7   8   9        0.13        0.81      0.75 o
  -6   8   9        0.00        0.72      0.71 o
  -5   8   9       33.74       33.25      1.98 o
  -4   8   9        4.34        5.12      0.82 o
  -3   8   9       25.05       27.23      1.35 o
  -2   8   9        0.06        0.00      0.58 o
  -1   8   9        3.02        2.53      0.80 o
   0   8   9        4.09        4.35      1.07 o
   1   8   9       35.13       33.63      2.32 o
   2   8   9        3.20        4.53      1.06 o
  -7   9   9        6.69        8.02      1.09 o
  -6   9   9        1.43        3.24      0.84 o
  -5   9   9      204.83      220.86      4.25 o
  -4   9   9       11.96       14.12      1.17 o
  -3   9   9       53.83       48.74      1.82 o
  -2   9   9        7.09        7.85      1.09 o
  -1   9   9       14.69       17.99      1.57 o
   0   9   9        1.13        1.07      0.82 o
   1   9   9        0.01        1.18      0.80 o
  -7  10   9        4.67        5.56      0.94 o
  -6  10   9        1.85        3.54      0.82 o
  -5  10   9        9.96       11.80      1.16 o
  -4  10   9      169.24      166.46      3.21 o
  -3  10   9        7.52        8.05      1.19 o
  -2  10   9        0.56        0.19      0.72 o
  -1  10   9       29.06       28.87      1.87 o
   0  10   9        5.43        5.37      1.20 o
   1  10   9        0.46        0.90      0.83 o
  -6  11   9        8.56       11.31      1.31 o
  -5  11   9       50.02       54.85      2.00 o
  -4  11   9       25.21       32.99      1.52 o
  -3  11   9        0.53        1.54      0.76 o
  -2  11   9        4.51        4.99      0.97 o
  -1  11   9        0.00        0.58      1.20 o
   0  11   9       24.76       22.58      2.04 o
  -6  12   9        1.09        2.61      0.96 o
  -5  12   9        2.37        2.90      0.72 o
  -4  12   9       71.10       72.45      2.32 o
  -3  12   9        5.48        4.36      1.08 o
  -2  12   9       15.73       21.13      1.68 o
  -1  12   9        1.12        1.19      0.79 o
   0  12   9       10.81        8.91      1.44 o
  -5  13   9        5.48        7.56      1.03 o
  -4  13   9        2.68        3.59      0.84 o
  -3  13   9        9.38       10.10      1.22 o
  -2  13   9        0.02        0.41      0.80 o
  -1  13   9        0.63        1.88      0.90 o
  -4  14   9        0.56        1.55      1.09 o
  -3  14   9        0.00        1.49      1.05 o
  -2  14   9       12.51       15.50      1.55 o
  -8   0  10        7.43        9.24      2.20 o
  -7   0  10        4.93        4.10      1.94 o
  -6   0  10       39.79       34.28      2.65 o
  -5   0  10        5.70        7.19      3.75 o
  -4   0  10       22.02       22.75      1.94 o
  -3   0  10       17.14       21.90      1.79 o
  -2   0  10        0.42       -0.52      0.92 o
  -1   0  10        4.78        6.30      1.55 o
   0   0  10      404.65      397.81     17.22 o
   1   0  10       91.87       91.59      4.28 o
  -8   1  10        4.85        4.92      0.96 o
  -7   1  10        0.87        1.16      0.69 o
  -6   1  10       51.70       44.99      2.06 o
  -5   1  10        6.16        8.78      1.09 o
  -4   1  10       87.61       82.09      2.08 o
  -3   1  10       21.02       21.22      1.23 o
  -2   1  10      120.14      107.19      3.07 o
  -1   1  10        5.30        3.32      1.00 o
   0   1  10        1.95        1.78      0.92 o
   1   1  10       15.53       19.14      2.12 o
  -8   2  10        9.25       12.50      1.34 o
  -7   2  10       16.92       15.87      1.42 o
  -6   2  10       64.95       58.11      2.26 o
  -5   2  10       78.19       63.46      1.99 o
  -4   2  10        4.60        6.43      0.92 o
  -3   2  10       32.14       31.63      1.48 o
  -2   2  10       22.28       24.05      1.65 o
  -1   2  10        0.16        0.57      0.74 o
   0   2  10      143.51      141.88      3.89 o
   1   2  10       10.19       13.83      1.45 o
  -8   3  10        9.11       10.37      1.25 o
  -7   3  10        1.96        2.89      0.86 o
  -6   3  10       53.54       46.60      1.86 o
  -5   3  10        7.00        8.69      0.98 o
  -4   3  10       52.16       45.26      1.71 o
  -3   3  10       25.72       26.60      1.35 o
  -2   3  10      103.46      100.49      2.97 o
  -1   3  10       58.38       50.41      2.17 o
   0   3  10        6.01        5.69      1.09 o
   1   3  10       13.85       15.68      1.99 o
  -8   4  10        0.68        2.44      0.93 o
  -7   4  10        0.01        1.46      0.68 o
  -6   4  10       24.90       24.79      1.49 o
  -5   4  10       38.42       31.65      1.62 o
  -4   4  10        0.89        1.35      0.63 o
  -3   4  10       33.93       31.98      1.60 o
  -2   4  10       11.90       15.13      1.54 o
  -1   4  10        3.37        5.56      1.00 o
   0   4  10        0.01       -1.15      0.97 o
   1   4  10        0.12        1.58      1.09 o
  -8   5  10       16.58       17.31      2.01 o
  -7   5  10       18.65       21.84      1.48 o
  -6   5  10       12.02       15.10      1.24 o
  -5   5  10       23.10       25.19      1.47 o
  -4   5  10       43.97       49.24      2.95 o
  -3   5  10       12.30        9.44      1.06 o
  -2   5  10        4.81        6.99      1.04 o
  -1   5  10       52.94       57.86      2.26 o
   0   5  10        1.31        2.11      1.02 o
   1   5  10        1.10        2.33      1.05 o
  -7   6  10       13.06       13.83      1.36 o
  -6   6  10        3.43        3.53      0.92 o
  -5   6  10        1.78        3.19      0.73 o
  -4   6  10       15.17       19.04      1.38 o
  -3   6  10        0.42        1.29      0.68 o
  -2   6  10        3.87        3.07      0.90 o
  -1   6  10        0.13       -0.06      0.74 o
   0   6  10       16.59       15.32      1.90 o
   1   6  10        1.00        0.97      0.83 o
  -7   7  10        1.71        2.43      0.80 o
  -6   7  10        4.43        5.45      1.04 o
  -5   7  10       14.18       15.73      1.42 o
  -4   7  10       40.55       37.05      1.72 o
  -3   7  10      100.46       91.28      3.06 o
  -2   7  10       25.43       25.37      1.71 o
  -1   7  10        0.09        1.04      1.28 o
   0   7  10       25.58       22.64      2.10 o
  -7   8  10        1.40        2.73      0.79 o
  -6   8  10        0.36        1.18      0.73 o
  -5   8  10       46.70       50.97      1.93 o
  -4   8  10       10.88       10.72      1.28 o
  -3   8  10        8.46       10.33      1.27 o
  -2   8  10        4.49        6.38      1.32 o
  -1   8  10        2.66        2.59      1.28 o
   0   8  10       11.29       15.01      1.53 o
  -6   9  10        0.00        1.75      0.78 o
  -5   9  10       52.00       57.41      2.12 o
  -4   9  10       20.42       23.57      1.53 o
  -3   9  10       19.94       25.02      1.74 o
  -2   9  10        0.36        1.38      0.90 o
  -1   9  10        4.71        5.85      1.29 o
   0   9  10        0.40        1.98      1.05 o
  -6  10  10        0.12        1.59      0.76 o
  -5  10  10        2.52        5.08      0.96 o
  -4  10  10       44.67       45.74      2.15 o
  -3  10  10        4.37        6.04      1.29 o
  -2  10  10       15.60       21.20      2.31 o
  -1  10  10        4.43        4.75      1.20 o
  -5  11  10        3.52        5.00      1.25 o
  -4  11  10        0.56        4.01      1.43 o
  -3  11  10        7.92        7.56      1.39 o
  -2  11  10        0.37        1.71      0.87 o
  -7   1  11        3.66        5.35      0.97 o
  -6   1  11        2.28        2.40      0.76 o
  -5   1  11        7.12        6.54      1.04 o
  -4   1  11       53.66       52.67      1.92 o
  -3   1  11        3.84        7.29      1.25 o
  -2   1  11        1.07        1.83      0.83 o
  -1   1  11       11.73       16.50      1.61 o
   0   1  11        3.89        4.18      1.06 o
  -7   2  11        0.41        2.11      0.86 o
  -6   2  11        2.85        5.11      0.96 o
  -5   2  11       15.75       18.51      1.54 o
  -4   2  11       49.69       45.16      2.37 o
  -3   2  11       66.85       72.49      2.58 o
  -2   2  11        1.11        2.02      0.87 o
  -1   2  11        6.13        9.85      1.35 o
  -7   3  11        8.32       12.40      1.31 o
  -6   3  11        0.04        1.02      0.76 o
  -5   3  11        8.50        7.75      1.11 o
  -4   3  11        2.48        3.47      0.81 o
  -3   3  11        3.13        3.62      0.93 o
  -2   3  11        1.37        2.97      0.96 o
  -1   3  11       18.99       21.09      1.76 o
  -7   4  11        3.97        6.30      1.08 o
  -6   4  11        6.50        8.26      1.03 o
  -5   4  11        1.08        2.08      0.74 o
  -4   4  11        6.71        7.63      0.98 o
  -3   4  11        0.04        0.70      0.80 o
  -2   4  11       19.45       22.77      1.74 o
  -1   4  11       24.58       21.34      1.78 o
  -6   5  11       16.29       20.92      1.47 o
  -5   5  11        0.15        1.94      0.73 o
  -4   5  11        1.24        0.94      0.71 o
  -3   5  11        0.16        1.33      0.87 o
  -2   5  11        0.37        0.38      1.43 o
  -1   5  11        4.05        7.16      1.15 o
  -6   6  11        0.44        1.62      0.78 o
  -5   6  11       10.91       14.44      1.25 o
  -4   6  11        3.68        4.17      0.96 o
  -3   6  11        3.30        3.78      0.91 o
  -2   6  11        7.92        7.57      1.44 o
  -1   6  11        0.53        0.04      1.55 o
  -5   7  11        7.11        8.64      1.07 o
  -4   7  11        2.25        4.07      0.97 o
  -3   7  11        2.70        5.56      1.06 o
  -2   7  11        6.30        5.10      1.55 o
  -5   8  11        0.00        0.82      0.73 o
  -4   8  11        0.42        1.44      0.83 o
  -3   8  11        5.50        7.91      1.61 o
 
